# Supplementary material for: Combining structural modeling and deep learning to calculate the E. coli protein interactome and functional networks
Source: Nat Commun. 2026 Apr 11;17:5093. doi: 10.1038/s41467-026-71166-9 (PMC13246756; doi:10.1038/s41467-026-71166-9)
Supplement: Supplementary file 4 — Supplementary Data 2 [file 41467_2026_71166_MOESM4_ESM.xlsx]

## Sheet: Legend
### PrePPI PPIs evaluated at a FPR ≤ 0.001 were input into cytoscape. Self-loops (homodimers) were removed leaving 18,354 heterodimeric PPIs (edges) among 2,913 proteins (nodes).
Markov clustering with default parameters and edge weight set to 1 produced 558 clusters with 2 or more proteins, as described in text.
###Columns in sheet "cluster members"
	cluster	cluster number from E coli PrePPI network, FPR < 0.001
	gene_name	gene name
	UniProt_id	UniProt accession id
	annotated_cluster	1: goProfiler finds statistically significant GO annotation terms for that cluster; 0: no GO annotation
	noBP_protein	1: protein has no statistically GO BP terms; 0 has GO CC and/or annotations
### Columns in sheet "GO annotations"
	cluster	cluster number from E coli PrePPI network, FPR < 0.001
	GO type	BP: biological process; MF: molecular function; CC: cellular compartment
	GO term	GO term identifier
	GO term description	GO description associated with the GO term
	FE	Fold Enrichment (GeneRatio/BgRatio)
	p.adjust	adjusted p-value; p-value corrected for multiple hypothesis testing with Benjamini-Hochberg (BH) method.
	GeneRatio	the ratio of the number of proteins in the subnetwork (or mclCluster) that belong to the GO annotation to the number of proteins in the subnetwork (or mclCluster) that are included in the GO corpus
	BgRatio	the ratio of the number of proteins in the background that belong to the GO annotation to the number of proteins in the background that are included in the GO corpus
	geneID	gene names of proteins in the cluster that belong to the GO term
	Count	The number of gene names in geneID
### Columns in sheet "top GO_BP terms, N>=5"
	cluster	cluster number from E coli PrePPI network, FPR < 0.001
	GO type	BP: biological process
	GO term	GO term identifier
	GO term description	GO description associated with the GO term
	FE	Fold Enrichment (GeneRatio/BgRatio)
	p.adjust	adjusted p-value; p-value corrected for multiple hypothesis testing with Benjamini-Hochberg (BH) method.

## Sheet: A. Network Statistics
Summary Statistics
Number of nodes	2913
Number of edges	18354
Avg. number of neighbors	13.673
Network diameter	16
Network radius	8
Characteristic path length	4.689
Clustering coefficient	0.369
Network density	0.005
Network heterogeneity	1.277
Network centralization	0.045
Connected components	91

## Sheet: B. cluster members
cluster	gene_name	UniProt_id	annotated_cluster	noBP_protein
1	aceA	P0A9G6	1	0
1	alsE	P32719	1	0
1	amyA	P26612	1	0
1	aroD	P05194	1	0
1	aroF	P00888	1	0
1	aroG	P0AB91	1	0
1	aroH	P00887	1	0
1	bioB	P12996	1	0
1	citE	P0A9I1	1	0
1	cutC	P67826	1	1
1	dapA	P0A6L2	1	0
1	deoC	P0A6L0	1	0
1	dgoA	Q6BF16	1	0
1	dgoD	Q6BF17	1	0
1	digH	P64426	1	0
1	dkgA	Q46857	1	0
1	dkgB	P30863	1	0
1	dusA	P32695	1	1
1	dusB	P0ABT5	1	0
1	dusC	P33371	1	0
1	eda	P0A955	1	0
1	eno	P0A6P9	1	0
1	epmB	P39280	1	1
1	eutB	P0AEJ6	1	0
1	fadH	P42593	1	0
1	fbaA	P0AB71	1	0
1	fbaB	P0A991	1	0
1	folP	P0AC13	1	0
1	frlC	P45541	1	0
1	fsaA	P78055	1	0
1	fsaB	P32669	1	0
1	garL	P23522	1	0
1	gatY	P0C8J6	1	0
1	gatZ	P0C8J8	1	0
1	glpQ	P09394	1	0
1	gpr	Q46851	1	0
1	guaB	P0ADG7	1	0
1	guaC	P60560	1	0
1	gudD	P0AES2	1	0
1	gudX	Q46915	1	0
1	hemB	P0ACB2	1	0
1	hemE	P29680	1	0
1	hisA	P10371	1	0
1	hisF	P60664	1	0
1	hisH	P60595	1	0
1	hyi	P30147	1	0
1	ispG	P62620	1	0
1	kbaY	P0AB74	1	0
1	kbaZ	P0C8K0	1	0
1	kdsA	P0A715	1	0
1	leuA	P09151	1	0
1	lldD	P33232	1	0
1	lsrF	P76143	1	1
1	menC	P29208	1	0
1	metE	P25665	1	0
1	metF	P0AEZ1	1	0
1	mhpE	P51020	1	0
1	mmuM	Q47690	1	0
1	moaA	P30745	1	0
1	nagZ	P75949	1	0
1	nanA	P0A6L4	1	0
1	nanE	P0A761	1	0
1	nemA	P77258	1	0
1	nfo	P0A6C1	1	0
1	otnI	Q46891	1	0
1	panB	P31057	1	0
1	pdxI	P25906	1	0
1	pdxJ	P0A794	1	0
1	pgaB	P75906	1	0
1	ppsA	P23538	1	0
1	preA	P25889	1	0
1	prpB	P77541	1	0
1	pxpA	P75746	1	0
1	pykA	P21599	1	0
1	pykF	P0AD61	1	0
1	pyrD	P0A7E1	1	0
1	pyrF	P08244	1	0
1	rhaA	P32170	1	0
1	rhmA	P76469	1	0
1	rhmD	P77215	1	0
1	rlhA	P76104	1	0
1	rpe	P0AG07	1	0
1	rspA	P38104	1	0
1	rutA	P75898	1	0
1	sgbH	P37678	1	0
1	sgbU	P37679	1	0
1	sgcE	P39362	1	0
1	sgcQ	P39364	1	1
1	speA	P21170	1	0
1	ssuD	P80645	1	0
1	talA	P0A867	1	0
1	talB	P0A870	1	0
1	tas	P0A9T4	1	0
1	tgt	P0A847	1	0
1	thiC	P30136	1	0
1	thiE	P30137	1	0
1	thiG	P30139	1	0
1	thiH	P30140	1	0
1	tpiA	P0A858	1	0
1	treC	P28904	1	0
1	trhP	P76403	1	0
1	trpA	P0A877	1	0
1	trpC	P00909	1	0
1	ubiU	P45527	1	0
1	ubiV	P45475	1	0
1	ugpQ	P10908	1	0
1	ulaD	P39304	1	0
1	ulaE	P39305	1	0
1	uxuA	P24215	1	0
1	xylA	P00944	1	0
1	yagE	P75682	1	0
1	yajO	P77735	1	0
1	ycjG	P51981	1	0
1	ycjR	P76044	1	1
1	ydhF	P76187	1	1
1	ydjG	P77256	1	1
1	ydjI	P77704	1	0
1	yeaE	P76234	1	0
1	ygcP	Q46906	1	0
1	yggS	P67080	1	1
1	yhbW	P0ADV5	1	1
1	yibQ	P37691	1	0
1	yihM	P32134	1	1
1	yihT	P32141	1	0
2	alsA	P32721	1	0
2	araG	P0AAF3	1	0
2	artP	P0AAF6	1	0
2	btuD	P06611	1	0
2	ccmA	P33931	1	0
2	cydC	P23886	1	0
2	cydD	P29018	1	0
2	cysA	P16676	1	0
2	ddpD	P77268	1	0
2	ddpF	P77622	1	0
2	dppD	P0AAG0	1	0
2	dppF	P37313	1	0
2	ettA	P0A9W3	1	0
2	fbpC	P37009	1	0
2	fecE	P15031	1	0
2	fepC	P23878	1	0
2	fetA	P77279	1	0
2	fhuC	P07821	1	0
2	flgK	P33235	1	0
2	ftsE	P0A9R7	1	0
2	glnQ	P10346	1	0
2	gltL	P0AAG3	1	0
2	gsiA	P75796	1	0
2	gspH	P41443	1	0
2	hisP	P07109	1	0
2	livF	P22731	1	0
2	livG	P0A9S7	1	0
2	lolD	P75957	1	0
2	lptB	P0A9V1	1	0
2	lptF	P0AF98	1	0
2	lptG	P0ADC6	1	0
2	lsrA	P77257	1	0
2	macB	P75831	1	0
2	malK	P68187	1	0
2	mdlA	P77265	1	0
2	mdlB	P0AAG5	1	0
2	metN	P30750	1	0
2	mglA	P0AAG8	1	0
2	mlaB	P64602	1	0
2	mlaF	P63386	1	0
2	modC	P09833	1	0
2	modF	P31060	1	0
2	msbA	P60752	1	0
2	mukB	P22523	1	0
2	mutS	P23909	1	0
2	nikD	P33593	1	0
2	nikE	P33594	1	0
2	oppD	P76027	1	0
2	oppF	P77737	1	0
2	phnC	P16677	1	1
2	phnH	P16686	1	0
2	phnK	P16678	1	0
2	phnL	P16679	1	0
2	potA	P69874	1	0
2	potG	P31134	1	0
2	proV	P14175	1	0
2	pstB	P0AAH0	1	0
2	rbbA	P37624	1	0
2	rbsA	P04983	1	0
2	recF	P0A7H0	1	0
2	recN	P05824	1	0
2	sapD	P0AAH4	1	0
2	sapF	P0AAH8	1	0
2	sbcC	P13458	1	0
2	ssuB	P0AAI1	1	0
2	sufB	P77522	1	0
2	sufC	P77499	1	0
2	sufD	P77689	1	0
2	tauB	Q47538	1	0
2	tcyN	P37774	1	0
2	thiQ	P31548	1	0
2	ugpC	P10907	1	0
2	uup	P43672	1	0
2	uvrA	P0A698	1	0
2	xylG	P37388	1	0
2	yadG	P36879	1	0
2	ybbA	P0A9T8	1	1
2	ybfP	P75737	1	1
2	ybhF	P0A9U1	1	0
2	ybiT	P0A9U3	1	1
2	ycjV	P77481	1	0
2	ydcT	P77795	1	0
2	yddA	P31826	1	1
2	yedM	P76322	1	1
2	yehX	P33360	1	0
2	yejF	P33916	1	0
2	yfdS	P76515	1	0
2	yhdZ	P45769	1	0
2	yheS	P63389	1	1
2	yhhJ	P0AGH1	1	1
2	ynjD	P76909	1	0
2	yojI	P33941	1	0
2	yphE	P77509	1	0
2	ytfR	Q6BEX0	1	0
2	znuB	P39832	1	0
2	znuC	P0A9X1	1	0
3	adiA	P28629	1	0
3	alaA	P0A959	1	0
3	alaC	P77434	1	0
3	argD	P18335	1	0
3	arnB	P77690	1	0
3	aspC	P00509	1	0
3	astC	P77581	1	0
3	avtA	P09053	1	0
3	bioA	P12995	1	0
3	bioF	P12998	1	0
3	cadA	P0A9H3	1	0
3	csdA	Q46925	1	0
3	dgoR	P31460	1	0
3	exuR	P0ACL2	1	0
3	fadR	P0A8V6	1	0
3	frlR	P45544	1	0
3	gabT	P22256	1	0
3	gadA	P69908	1	0
3	gadB	P69910	1	0
3	gcvP	P33195	1	0
3	glaR	P37338	1	0
3	glcC	P0ACL5	1	0
3	glyA	P0A825	1	0
3	hemL	P23893	1	0
3	hisC	P06986	1	0
3	iscS	P0A6B7	1	0
3	kbl	P0AB77	1	0
3	ldcC	P52095	1	0
3	lgoR	P39399	1	0
3	lldR	P0ACL7	1	0
3	ltaE	P75823	1	0
3	malY	P23256	1	0
3	mcbR	P76114	1	0
3	metB	P00935	1	0
3	metC	P06721	1	0
3	mngR	P13669	1	0
3	nanR	P0A8W0	1	0
3	patA	P42588	1	0
3	phnF	P16684	1	0
3	puuE	P50457	1	0
3	rspR	P0ACM2	1	1
3	selA	P0A821	1	0
3	serC	P23721	1	0
3	speC	P21169	1	0
3	speF	P24169	1	0
3	sufS	P77444	1	0
3	tnaA	P0A853	1	0
3	tyrB	P04693	1	0
3	uxuR	P39161	1	0
3	wecE	P27833	1	0
3	ybdL	P77806	1	0
3	ydcR	P77730	1	0
3	yegW	P0ACM5	1	0
3	yhfS	P45545	1	0
3	yidP	P31453	1	0
3	yieP	P31475	1	1
3	yihL	P0ACM9	1	0
3	yjiR	P39389	1	0
4	acuI	P26646	1	1
4	adhP	P39451	1	0
4	ahr	P27250	1	0
4	bdcA	P39333	1	0
4	curA	P76113	1	1
4	entA	P15047	1	0
4	fabG	P0AEK2	1	0
4	fabI	P0AEK4	1	0
4	fcl	P32055	1	0
4	folM	P0AFS3	1	0
4	frmA	P25437	1	0
4	galE	P09147	1	0
4	gatD	P0A9S3	1	0
4	gdhA	P00370	1	0
4	gmd	P0AC88	1	0
4	hcaB	P0CI31	1	0
4	hdhA	P0AET8	1	0
4	hldD	P67910	1	0
4	idnD	P39346	1	0
4	idnO	P0A9P9	1	0
4	kduD	P37769	1	0
4	lgoD	P39400	1	0
4	maeA	P26616	1	0
4	qorA	P28304	1	1
4	qorB	P39315	1	1
4	rfbB	P37759	1	0
4	rfbD	P37760	1	0
4	rffG	P27830	1	0
4	rlmD	P55135	1	0
4	rspB	P38105	1	1
4	srlD	P05707	1	0
4	tdh	P07913	1	0
4	ucpA	P37440	1	1
4	wecC	P27829	1	0
4	yahK	P75691	1	1
4	ybbO	P0AFP4	1	0
4	ybdR	P77316	1	1
4	ybjS	P75821	1	1
4	ybjT	P75822	1	1
4	yciK	P31808	1	1
4	ycjQ	P76043	1	1
4	ydfG	P39831	1	0
4	ydjJ	P77280	1	1
4	ydjL	P77539	1	1
4	yeeZ	P0AD12	1	1
4	yfcH	P77775	1	1
4	ygcW	P76633	1	0
4	ygfF	P52037	1	1
4	yggP	P52048	1	1
4	yghA	P0AG84	1	1
4	yohF	P33368	1	1
4	yphC	P77360	1	1
4	yraR	P45469	1	1
5	ecpA	P0AAA3	1	1
5	ecpB	P77188	1	1
5	ecpE	P77263	1	1
5	elfA	P75855	1	0
5	elfD	P75856	1	0
5	elfG	P75858	1	0
5	fimA	P04128	1	0
5	fimC	P31697	1	0
5	fimF	P08189	1	0
5	fimG	P08190	1	0
5	fimH	P08191	1	0
5	fimI	P39264	1	0
5	sfmA	P0ABW5	1	0
5	sfmC	P77249	1	0
5	sfmD	P77468	1	0
5	sfmF	P38052	1	0
5	sfmH	P75715	1	0
5	yadC	P31058	1	0
5	yadK	P37016	1	0
5	yadL	P37017	1	0
5	yadM	P37018	1	0
5	yadN	P37050	1	0
5	yadV	P33128	1	0
5	ybgD	P37909	1	0
5	ybgO	P75748	1	0
5	ybgP	P75749	1	0
5	ycbF	P40876	1	0
5	ycbU	P75859	1	0
5	ycbV	P75860	1	0
5	ycfL	P75946	1	0
5	ydeQ	P77588	1	0
5	ydeR	P77294	1	0
5	ydeS	P77789	1	0
5	yehA	P33340	1	0
5	yehC	P33342	1	0
5	yehD	P33343	1	0
5	yfcP	P76499	1	0
5	yfcQ	P76500	1	0
5	yfcR	P76501	1	0
5	yfcS	P77599	1	0
5	yfcV	P77288	1	0
5	ygiL	P39834	1	0
5	yhcA	P28722	1	0
5	yhcE	P45421	1	1
5	yhcF	P45422	1	0
5	yqiH	P77616	1	0
5	yqiI	P76656	1	0
5	yraH	P42913	1	0
5	yraI	P42914	1	0
5	yraK	P43319	1	0
6	aes	P23872	1	1
6	baeR	P69228	1	0
6	basR	P30843	1	0
6	bglJ	P39404	1	0
6	btsR	P0AFT5	1	0
6	cheY	P0AE67	1	0
6	clpX	P0A6H1	1	0
6	creB	P08368	1	0
6	csiE	P54901	1	0
6	cusR	P0ACZ8	1	0
6	dcuR	P0AD01	1	0
6	dpiA	P0AEF4	1	0
6	evgA	P0ACZ4	1	0
6	fimZ	P0AEL8	1	0
6	gadE	P63204	1	0
6	glnG	P0AFB8	1	0
6	glpC	P0A996	1	0
6	glrR	P0AFU4	1	0
6	hprR	P76340	1	0
6	katE	P21179	1	0
6	kdpE	P21866	1	0
6	malT	P06993	1	0
6	mcrB	P15005	1	0
6	metAS	P07623	1	0
6	mug	P0A9H1	1	0
6	narL	P0AF28	1	0
6	narP	P31802	1	0
6	ompR	P0AA16	1	0
6	phoB	P0AFJ5	1	0
6	phoP	P23836	1	0
6	prpR	P77743	1	0
6	pspF	P37344	1	0
6	qseB	P52076	1	0
6	rcsB	P0DMC7	1	0
6	rssB	P0AEV1	1	0
6	rstA	P52108	1	0
6	sdiA	P07026	1	0
6	sulA	P0AFZ5	1	0
6	torR	P38684	1	0
6	uvrY	P0AED5	1	0
6	yeeP	P76359	1	0
6	ygeK	Q46791	1	0
6	yhjB	P37640	1	0
6	yjbM	P32694	1	1
6	yjjQ	P0ADD7	1	0
6	ypdB	P0AE39	1	0
6	yqeH	Q46941	1	0
6	znuA	P39172	1	0
7	artM	P0AE30	1	0
7	artQ	P0AE34	1	0
7	cysU	P16701	1	0
7	cysW	P0AEB0	1	0
7	ddpB	P77308	1	0
7	ddpC	P77463	1	0
7	dppB	P0AEF8	1	0
7	dppC	P0AEG1	1	0
7	glnP	P0AEQ6	1	0
7	gltJ	P0AER3	1	0
7	gltK	P0AER5	1	0
7	gsiC	P75798	1	0
7	gsiD	P75799	1	0
7	hisM	P0AEU3	1	0
7	hisQ	P52094	1	0
7	malG	P68183	1	0
7	metI	P31547	1	0
7	modB	P0AF01	1	0
7	nikB	P33591	1	0
7	nikC	P0AFA9	1	0
7	oppB	P0AFH2	1	0
7	oppC	P0AFH6	1	0
7	potB	P0AFK4	1	0
7	potC	P0AFK6	1	0
7	potH	P31135	1	0
7	potI	P0AFL1	1	0
7	proW	P14176	1	0
7	pstA	P07654	1	0
7	pstC	P0AGH8	1	0
7	sapB	P0AGH3	1	0
7	sapC	P0AGH5	1	0
7	ssuC	P75851	1	0
7	tauC	Q47539	1	0
7	tcyL	P0AFT2	1	0
7	thiP	P31549	1	0
7	ugpA	P10905	1	0
7	ugpE	P10906	1	0
7	ycjO	P0AFR7	1	0
7	ydcU	P77156	1	0
7	ydcV	P0AFR9	1	0
7	yehW	P33359	1	0
7	yehY	P33361	1	0
7	yejB	P0AFU0	1	0
7	yejE	P33915	1	0
7	yhdX	P45767	1	0
7	yhdY	P45768	1	0
7	ynjC	P76224	1	0
8	aaeR	P67662	1	0
8	abgR	P77744	1	0
8	allS	P0ACR0	1	0
8	argP	P0A8S1	1	0
8	cbl	Q47083	1	0
8	cynR	P27111	1	0
8	cysB	P0A9F3	1	0
8	dmlR	P76250	1	0
8	dsdC	P46068	1	0
8	gcvA	P0A9F6	1	0
8	hcaR	Q47141	1	0
8	hdfR	P0A8R9	1	0
8	ilvY	P05827	1	0
8	leuO	P10151	1	0
8	lrhA	P36771	1	0
8	lysR	P03030	1	0
8	metR	P0A9F9	1	0
8	modE	P0A9G8	1	0
8	nac	Q47005	1	0
8	nhaR	P0A9G2	1	0
8	oxyR	P0ACQ4	1	0
8	perR	Q57083	1	0
8	pgrR	P77333	1	0
8	tdcA	P0ACQ7	1	0
8	ttdR	P45463	1	0
8	xapR	P23841	1	0
8	yafC	P30864	1	0
8	yahB	P77700	1	0
8	ybdO	P77746	1	0
8	ybeF	P30979	1	0
8	ybhD	P52696	1	0
8	ycaN	P75836	1	0
8	ydcI	P77171	1	0
8	ydhB	P0ACR2	1	0
8	yeeY	P76369	1	0
8	yeiE	P0ACR4	1	0
8	yfeR	P0ACR7	1	0
8	yfiE	P33634	1	0
8	ygfI	P52044	1	0
8	yhaJ	P67660	1	0
8	yhjC	P37641	1	0
8	yiaU	P37682	1	0
8	yidZ	P31463	1	0
8	yjiE	P39376	1	0
8	yneJ	P77309	1	0
8	ynfL	P77559	1	0
9	allF	Q47208	1	0
9	ansB	P00805	1	0
9	araA	P08202	1	0
9	argC	P11446	1	0
9	aroB	P07639	1	0
9	asd	P0A9Q9	1	0
9	carA	P0A6F1	1	0
9	coaBC	P0ABQ0	1	0
9	cobT	P36562	1	0
9	fucI	P69922	1	0
9	gapA	P0A9B2	1	0
9	garK	P23524	1	0
9	garR	P0ABQ2	1	0
9	glxK	P77364	1	0
9	glxR	P77161	1	0
9	mdh	P61889	1	0
9	mhpF	P77580	1	0
9	murG	P17443	1	0
9	nnr	P31806	1	0
9	paoD	P77183	1	1
9	ppnN	P0ADR8	1	0
9	purE	P0AG18	1	0
9	scpA	P27253	1	0
9	sucD	P0AGE9	1	0
9	tesA	P0ADA1	1	0
9	thiD	P76422	1	0
9	thiM	P76423	1	0
9	trkA	P0AGI8	1	0
9	ugd	P76373	1	0
9	usg	P08390	1	0
9	yahF	P77187	1	0
9	ycfP	P0A8E1	1	1
9	yqiA	P0A8Z7	1	1
10	alsB	P39265	1	0
10	araF	P02924	1	0
10	ascG	P24242	1	0
10	cra	P0ACP1	1	0
10	cytR	P0ACN7	1	0
10	ebgR	P06846	1	0
10	galR	P03024	1	0
10	galS	P25748	1	0
10	gntR	P0ACP5	1	0
10	idnR	P39343	1	0
10	lacI	P03023	1	0
10	livJ	P0AD96	1	0
10	livK	P04816	1	0
10	lsrB	P76142	1	0
10	malI	P18811	1	0
10	mglB	P0AEE5	1	0
10	purR	P0ACP7	1	0
10	rbsB	P02925	1	0
10	rbsR	P0ACQ0	1	0
10	torT	P38683	1	0
10	treR	P36673	1	0
10	wecF	P56258	1	0
10	xylF	P37387	1	0
10	ycjW	P77615	1	0
10	yphF	P77269	1	0
10	ytfQ	P39325	1	0
11	aaaT	P46854	1	1
11	argA	P0A6C5	1	0
11	astA	P0AE37	1	0
11	elaA	P0AEH3	1	1
11	fabY	P0ADQ2	1	0
11	mnaT	P76112	1	1
11	panZ	P37613	1	0
11	patZ	P76594	1	0
11	phnO	P16691	1	0
11	rimI	P0A944	1	0
11	rimJ	P0A948	1	0
11	rimL	P13857	1	0
11	speG	P0A951	1	0
11	tmcA	P76562	1	0
11	wecD	P27832	1	0
11	yafP	Q47158	1	0
11	ycaI	P37443	1	0
11	yedL	P76319	1	1
11	yghO	Q46840	1	0
11	yhbS	P63417	1	1
11	yiaC	P37664	1	1
11	yjaB	P09163	1	1
11	yjgM	P39337	1	1
11	yjhQ	P39368	1	1
11	ypeA	P76539	1	1
12	accC	P24182	1	0
12	carB	P00968	1	0
12	citC	P77390	1	0
12	coaD	P0A6I6	1	0
12	ddlA	P0A6J8	1	0
12	ddlB	P07862	1	0
12	glnS	P00962	1	0
12	gltX	P04805	1	0
12	gluQ	P27305	1	0
12	gshB	P04425	1	0
12	mgsA	P0A731	1	0
12	mlrA	P33358	1	1
12	nadD	P0A752	1	0
12	nadR	P27278	1	0
12	panC	P31663	1	0
12	purD	P15640	1	0
12	purK	P09029	1	0
12	purT	P33221	1	0
12	ribF	P0AG40	1	0
12	rimK	P0C0U4	1	0
12	uspC	P46888	1	0
12	uspD	P0AAB8	1	0
13	allR	P0ACN4	1	0
13	arsR	P37309	1	0
13	feoB	P33650	1	0
13	fur	P0A9A9	1	0
13	iclR	P16528	1	0
13	kdgR	P76268	1	0
13	lhr	P30015	1	1
13	marR	P27245	1	0
13	mhpR	P77569	1	0
13	mprA	P0ACR9	1	0
13	paaH	P76083	1	0
13	rhmR	P77732	1	0
13	slyA	P0A8W2	1	0
13	xynR	P77300	1	0
13	yceH	P29217	1	1
13	yfdN	P76510	1	1
13	ygaV	P77295	1	0
13	yiaJ	P37671	1	0
13	yjhI	P39360	1	0
13	yqjI	P64588	1	0
13	ytfH	P0ACN2	1	1
13	zur	P0AC51	1	0
14	adhE	P0A9Q7	1	0
14	aldA	P25553	1	0
14	aldB	P37685	1	0
14	astD	P76217	1	0
14	betB	P17445	1	0
14	eutE	P77445	1	0
14	eutG	P76553	1	0
14	feaB	P80668	1	0
14	fucO	P0A9S1	1	0
14	gabD	P25526	1	0
14	gldA	P0A9S5	1	0
14	hcxA	P45579	1	1
14	hisD	P06988	1	0
14	paaZ	P77455	1	0
14	patD	P77674	1	0
14	proA	P07004	1	0
14	putA	P09546	1	0
14	puuC	P23883	1	0
14	sad	P76149	1	0
14	yiaY	P37686	1	1
14	yqhD	Q46856	1	0
15	ahpF	P35340	1	0
15	betA	P17444	1	0
15	cbrA	P31456	1	0
15	fixC	P68644	1	0
15	glpA	P0A9C0	1	0
15	glpD	P13035	1	0
15	gltD	P09832	1	0
15	hcaD	P77650	1	0
15	mnmC	P77182	1	0
15	mnmG	P0A6U3	1	0
15	nirB	P08201	1	0
15	preT	P76440	1	0
15	puuB	P37906	1	0
15	rclA	P77212	1	0
15	solA	P40874	1	0
15	sthA	P27306	1	0
15	trxB	P0A9P4	1	0
15	ydhS	P77148	1	1
15	ydiS	P77337	1	1
15	ygcN	Q46904	1	1
15	yhiN	P37631	1	1
16	ahpC	P0AE08	1	0
16	bcp	P0AE52	1	0
16	btuE	P06610	1	0
16	dsbA	P0AEG4	1	0
16	dsbC	P0AEG6	1	0
16	dsbD	P36655	1	0
16	dsbE	P0AA86	1	0
16	dsbG	P77202	1	0
16	grxC	P0AC62	1	0
16	grxD	P0AC69	1	0
16	hyaE	P19931	1	1
16	mreB	P0A9X4	1	0
16	nrdH	P0AC65	1	0
16	tpx	P0A862	1	0
16	trxA	P0AA25	1	0
16	trxC	P0AGG4	1	1
16	yfgD	P76569	1	1
16	yfjU	P0CF86	1	0
17	acrR	P0ACS9	1	0
17	bdcR	P39334	1	0
17	betI	P17446	1	0
17	cecR	P0ACU0	1	0
17	comR	P75952	1	0
17	envR	P0ACT2	1	0
17	fabR	P0ACU5	1	0
17	matP	P0A8N0	1	0
17	nemR	P67430	1	0
17	rcdA	P75811	1	0
17	rutR	P0ACU2	1	0
17	slmA	P0C093	1	0
17	uidR	P0ACT6	1	0
17	yjdC	P0ACU7	1	0
17	ymcE	P0AAA5	1	1
17	ymfN	P75978	1	1
17	ytfA	P39309	1	1
18	clpA	P0ABH9	1	0
18	hda	P69931	1	0
18	holA	P28630	1	0
18	hslU	P0A6H5	1	0
18	hslV	P0A7B8	1	0
18	hyfR	P71229	1	0
18	rarA	P0AAZ4	1	0
18	ravA	P31473	1	1
18	rplL	P0A7K2	1	0
18	rpnA	P31667	1	0
18	rpnB	P77768	1	0
18	rpnC	P31665	1	0
18	rtcR	P38035	1	0
18	uacR	Q46802	1	0
18	yeaG	P0ACY3	1	0
18	yehL	P33348	1	1
18	yfaD	P37014	1	0
19	bluF	P75990	1	0
19	csrD	P13518	1	0
19	dgcE	P38097	1	0
19	dosP	P76129	1	0
19	pdeA	P23842	1	1
19	pdeB	P77473	1	1
19	pdeC	P32701	1	1
19	pdeD	P76261	1	0
19	pdeF	P77172	1	0
19	pdeG	P75995	1	1
19	pdeH	P37646	1	0
19	pdeI	P75800	1	1
19	pdeK	P37649	1	0
19	pdeL	P21514	1	0
19	pdeN	P76446	1	1
19	pdeR	P77334	1	0
19	ydiV	P76204	1	0
20	bamC	P0A903	1	0
20	bcsC	P37650	1	0
20	bepA	P66948	1	0
20	cadC	P23890	1	0
20	ccmH	P0ABM9	1	0
20	cpoB	P45955	1	0
20	hemY	P0ACB7	1	0
20	lapB	P0AB58	1	0
20	nfrA	P31600	1	0
20	nlpI	P0AFB1	1	0
20	nrfG	P32712	1	1
20	pgaA	P69434	1	0
20	yfgM	P76576	1	1
20	ygeH	P76639	1	0
20	yjcO	P0AF56	1	1
20	yphG	P76585	1	1
21	caiE	P39206	1	0
21	cysE	P0A9D4	1	0
21	dapD	P0A9D8	1	0
21	glmU	P0ACC7	1	0
21	lacA	P07464	1	0
21	lpxA	P0A722	1	0
21	lpxD	P21645	1	0
21	maa	P77791	1	1
21	paaY	P77181	1	0
21	wbbJ	P37750	1	0
21	wcaB	P0ACC9	1	0
21	wcaF	P0ACD2	1	0
21	yaiX	P75697	1	1
21	ydcK	P76100	1	1
21	yrdA	P0A9W9	1	1
22	aaeA	P46482	1	0
22	acrA	P0AE06	1	0
22	acrE	P24180	1	0
22	emrA	P27303	1	0
22	emrK	P52599	1	0
22	macA	P75830	1	0
22	mdtA	P76397	1	0
22	mdtE	P37636	1	0
22	mdtN	P32716	1	0
22	ybhG	P75777	1	0
22	ydhJ	P76185	1	0
22	yhiI	P37626	1	1
22	yiaV	P37683	1	0
22	yibH	P0AFV0	1	0
23	aceE	P0AFG8	1	0
23	dxs	P77488	1	0
23	gcl	P0AEP7	1	0
23	ilvB	P08142	1	0
23	ilvG	P0DP89	1	0
23	ilvI	P00893	1	0
23	menD	P17109	1	0
23	oxc	P0AFI0	1	0
23	poxB	P07003	1	0
23	sucA	P0AFG3	1	0
23	tktA	P27302	1	0
23	tktB	P33570	1	0
23	ydbK	P52647	1	0
23	ydfD	P29010	1	0
24	dsrB	P0AEG8	1	1
24	gspJ	P45761	1	0
24	hfq	P0A6X3	1	0
24	hspQ	P0AB20	1	0
24	pmrD	P37590	1	0
24	proQ	P45577	1	0
24	rimM	P0A7X6	1	0
24	rof	P0AFW8	1	0
24	sspB	P0AFZ3	1	0
24	yajC	P0ADZ7	1	0
24	ygdI	P65292	1	1
24	ygdR	P65294	1	1
24	ykfF	P75677	1	1
25	azoR	P41407	1	0
25	chrR	P0AGE6	1	0
25	fldA	P61949	1	1
25	fldB	P0ABY4	1	1
25	kefF	P0A754	1	0
25	kefG	P0A756	1	0
25	mdaB	P0AEY5	1	1
25	mioC	P03817	1	0
25	norV	Q46877	1	0
25	ssuE	P80644	1	0
25	wrbA	P0A8G6	1	0
25	ycaK	P43340	1	1
25	yqcA	P65367	1	1
26	cybB	P0ABE5	1	0
26	insE1	P0CF66	1	0
26	insE2	P0CF67	1	0
26	insE3	P0CF68	1	0
26	insE4	P0CF69	1	0
26	insE5	P0CF70	1	0
26	lafU	Q47154	1	1
26	motB	P0AF06	1	0
26	mrdB	P0ABG7	1	0
26	pal	P0A912	1	0
26	rsxB	P77223	1	0
26	yfiB	P07021	1	1
26	yiaD	P37665	1	1
27	agaS	P42907	1	0
27	diaA	P66817	1	0
27	frlB	P0AC00	1	0
27	glmS	P17169	1	0
27	gmhA	P63224	1	0
27	gutQ	P17115	1	0
27	kdsD	P45395	1	0
27	murQ	P76535	1	0
27	murR	P77245	1	0
27	pgi	P0A6T1	1	0
27	rapZ	P0A894	1	0
27	rpiR	P0ACS7	1	0
27	yfhH	P37767	1	0
28	frlD	P45543	1	1
28	fruK	P0AEW9	1	0
28	gsk	P0AEW6	1	0
28	kdgK	P37647	1	0
28	pdxK	P40191	1	0
28	pdxY	P77150	1	0
28	pfkB	P06999	1	0
28	psuK	P30235	1	1
28	rbsK	P0A9J6	1	0
28	ydjH	P77493	1	0
28	yegV	P76419	1	0
28	yeiI	P33020	1	0
28	yihV	P32143	1	0
29	cysK	P0ABK5	1	0
29	cysM	P16703	1	0
29	dcyD	P76316	1	0
29	dsdA	P00926	1	0
29	hisG	P60757	1	0
29	ilvA	P04968	1	0
29	metK	P0A817	1	0
29	tdcB	P0AGF6	1	0
29	thrC	P00934	1	0
29	trpB	P0A879	1	0
29	yegR	P76406	1	1
29	ygeX	P66899	1	1
30	arsC	P0AB96	1	0
30	grxB	P0AC59	1	1
30	gstA	P0A9D2	1	0
30	gstB	P0ACA7	1	1
30	sspA	P0ACA3	1	0
30	yfcF	P77544	1	0
30	yfcG	P77526	1	0
30	yffB	P24178	1	1
30	yghU	Q46845	1	1
30	yibF	P0ACA1	1	0
30	yncG	P76117	1	0
30	yqjG	P42620	1	1
31	cmoM	P36566	1	0
31	cvrA	P76007	1	0
31	glvG	P31450	1	0
31	gnd	P00350	1	0
31	gpsA	P0A6S7	1	0
31	ilvC	P05793	1	0
31	kch	P31069	1	0
31	kefB	P45522	1	0
31	kefC	P03819	1	0
31	mrr	P24202	1	0
31	ubiX	P0AG03	1	0
31	ybaL	P39830	1	0
32	asnA	P00963	1	0
32	asnS	P0A8M0	1	0
32	aspS	P21889	1	0
32	epmA	P0A8N7	1	0
32	hisS	P60906	1	0
32	lysS	P0A8N3	1	0
32	lysU	P0A8N5	1	0
32	pheS	P08312	1	0
32	proS	P16659	1	0
32	serS	P0A8L1	1	0
32	thrS	P0A8M3	1	0
32	ynhG	P76193	1	0
33	agaR	P0ACK2	1	0
33	csqR	P32144	1	0
33	deoR	P0ACK5	1	0
33	fucR	P0ACK8	1	0
33	gatR	P36930	1	1
33	glpR	P0ACL0	1	0
33	sgcR	P39361	1	1
33	srlR	P15082	1	0
33	ulaR	P0A9W0	1	0
33	yciT	P76034	1	0
33	ydjF	P77721	1	1
33	ygbI	P52598	1	1
34	csrA	P69913	1	0
34	insH1	P0CE49	1	0
34	insH11	P0CE58	1	0
34	insH2	P0CE50	1	0
34	insH3	P0CE51	1	0
34	insH4	P0CE52	1	0
34	insH6	P0CE53	1	0
34	insH7	P0CE54	1	0
34	insH8	P0CE55	1	0
34	insH9	P0CE56	1	0
34	prfH	P28369	1	1
34	rpsA	P0AG67	1	0
35	bisC	P20099	1	0
35	dmsA	P18775	1	0
35	fdnG	P24183	1	0
35	fdnH	P0AAJ3	1	0
35	fdoH	P0AAJ5	1	0
35	hybA	P0AAJ8	1	0
35	napA	P33937	1	0
35	torA	P33225	1	0
35	torZ	P46923	1	0
35	ydeP	P77561	1	0
35	ynfF	P77783	1	0
35	ynfG	P0AAJ1	1	0
36	ascF	P24241	1	0
36	bglF	P08722	1	0
36	crr	P69783	1	0
36	frsA	P04335	1	0
36	glvB	P69789	1	0
36	malX	P19642	1	0
36	murP	P77272	1	0
36	nagE	P09323	1	0
36	ptrB	P24555	1	0
36	ptsG	P69786	1	0
36	treB	P36672	1	0
37	accA	P0ABD5	1	0
37	accD	P0A9Q5	1	0
37	caiD	P31551	1	0
37	clpP	P0A6G7	1	0
37	fadB	P21177	1	0
37	menB	P0ABU0	1	0
37	paaF	P76082	1	0
37	paaG	P77467	1	0
37	scpB	P52045	1	0
37	sohB	P0AG14	1	0
37	sppA	P08395	1	0
38	aas	P31119	1	0
38	acs	P27550	1	0
38	caiC	P31552	1	0
38	entE	P10378	1	0
38	entF	P11454	1	0
38	fadD	P69451	1	0
38	fadK	P38135	1	0
38	menE	P37353	1	0
38	paaK	P76085	1	0
38	prpE	P77495	1	0
38	ybdZ	P18393	1	0
39	djlA	P31680	0	1
39	dsdX	P08555	0	0
39	fic	P20605	0	0
39	phoU	P0A9K7	0	0
39	ppk	P0A7B1	0	0
39	pssA	P23830	0	0
39	rhsD	P16919	0	0
39	rpsO	P0ADZ4	0	0
39	tomB	P0AAR0	0	0
39	yjhR	P39369	0	0
39	yqjF	P42619	0	1
40	folK	P26281	1	0
40	hofQ	P34749	1	0
40	htpG	P0A6Z3	1	0
40	hybF	P0A703	1	0
40	hypA	P0A700	1	0
40	parE	P20083	1	0
40	rlpA	P10100	1	0
40	ybjN	P0AAY6	1	0
40	yfjY	P52140	1	0
40	ytiA	P0DN74	1	1
40	yzcX	P11291	1	1
41	dld	P06149	1	0
41	eutK	P76540	1	0
41	rayT	Q47152	1	0
41	rpmB	P0A7M2	1	0
41	truA	P07649	1	0
41	truB	P60340	1	0
41	tsuB	P33014	1	1
41	ydaW	P76066	1	1
41	yedF	P0AA31	1	0
41	ykfC	Q47688	1	1
41	ytfK	P0ADE2	1	0
42	clpS	P0A8Q6	1	0
42	cutA	P69488	1	0
42	ilvM	P0ADG1	1	0
42	nadC	P30011	1	0
42	nikR	P0A6Z6	1	0
42	rnlA	P52129	1	0
42	rsfS	P0AAT6	1	0
42	ybaA	P0AAQ6	1	1
42	ybeL	P0AAT9	1	1
42	ycaP	P75839	1	1
42	ygbF	P45956	1	0
43	adk	P69441	1	0
43	aroK	P0A6D7	1	0
43	coaE	P0A6I9	1	0
43	cysC	P0A6J1	1	0
43	gntK	P46859	1	0
43	idnK	P39208	1	0
43	phnN	P16690	1	0
43	tmk	P0A720	1	0
43	yggC	P11664	1	1
43	yghR	P64572	1	0
43	yghS	Q46843	1	1
44	cspB	P36995	1	0
44	cspD	P0A968	1	0
44	cspE	P0A972	1	0
44	cspF	P0A976	1	0
44	cspG	P0A978	1	0
44	cspH	P0A982	1	0
44	cspI	P0A986	1	0
44	hybG	P0AAM7	1	0
44	rplX	P60624	1	0
44	rpsL	P0A7S3	1	0
44	ybaB	P0A8B5	1	0
45	glgA	P0A6U8	1	0
45	lpxB	P10441	1	0
45	otsA	P31677	1	0
45	waaB	P27127	1	0
45	waaG	P25740	1	0
45	wbbI	P37749	1	0
45	wbbK	P37751	1	0
45	wcaC	P71237	1	0
45	wcaI	P32057	1	0
45	wcaK	P71242	1	0
45	wcaL	P71243	1	0
46	entH	P0A8Y8	1	0
46	fabA	P0A6Q3	1	0
46	fabZ	P0A6Q6	1	0
46	fadM	P77712	1	0
46	menI	P77781	1	0
46	paaI	P76084	1	0
46	tesB	P0AGG2	1	0
46	ybgC	P0A8Z3	1	0
46	yciA	P0A8Z0	1	0
46	yigI	P0ADP2	1	0
47	galF	P0AAB6	1	0
47	galU	P0AEP3	1	0
47	glgC	P0A6V1	1	0
47	ispD	Q46893	1	0
47	kdsB	P04951	1	0
47	manC	P24174	1	0
47	mobA	P32173	1	0
47	mocA	Q46810	1	0
47	rfbA	P37744	1	0
47	rffH	P61887	1	0
48	allK	P37306	1	0
48	argB	P0A6C8	1	0
48	lysC	P08660	1	0
48	metL	P00562	1	0
48	proB	P0A7B5	1	0
48	pyrH	P0A7E9	1	0
48	thrA	P00561	1	0
48	yahI	P77624	1	0
48	ymdB	P0A8D6	1	0
48	yqeA	Q46807	1	0
49	aceK	P11071	1	0
49	dmlA	P76251	1	0
49	eutD	P77218	1	0
49	icd	P08200	1	0
49	leuB	P30125	1	0
49	maeB	P76558	1	0
49	pdxA	P19624	1	0
49	plsX	P27247	1	0
49	pta	P0A9M8	1	0
50	mlaA	P76506	1	0
50	nmpC	P21420	1	0
50	ompC	P06996	1	0
50	ompF	P02931	1	0
50	ompN	P77747	1	0
50	phoE	P02932	1	0
50	yddL	P77519	1	0
50	yedS	P76335	1	0
50	ygjJ	P42591	1	1
51	agaB	P42909	1	0
51	agaV	P42904	1	0
51	dhaK	P76015	1	0
51	hemD	P09126	1	0
51	hemH	P23871	1	0
51	manX	P69797	1	0
51	pth	P0A7D1	1	0
51	yaaA	P0A8I3	1	0
51	yadI	P36881	1	0
52	acpP	P0A6A8	1	0
52	atoB	P76461	1	0
52	fabB	P0A953	1	0
52	fabF	P0AAI5	1	0
52	fabH	P0A6R0	1	0
52	fadA	P21151	1	0
52	fadI	P76503	1	0
52	paaJ	P0C7L2	1	0
52	yqeF	Q46939	1	0
53	hycE	P16431	1	0
53	hycF	P16432	1	0
53	hycG	P16433	1	0
53	hyfG	P77329	1	0
53	hyfI	P77668	1	1
53	nuoB	P0AFC7	1	0
53	nuoC	P33599	1	0
53	nuoI	P0AFD6	1	0
53	ytfE	P69506	1	0
54	lasT	P37005	1	0
54	rlmB	P63177	1	0
54	rlmH	P0A8I8	1	0
54	rsmE	P0AGL7	1	0
54	trmD	P0A873	1	0
54	trmH	P0AGJ2	1	0
54	trmJ	P0AE01	1	0
54	trmL	P0AGJ7	1	0
54	yfiF	P0AGJ5	1	0
55	cysP	P16700	1	0
55	modA	P37329	1	0
55	potD	P0AFK9	1	0
55	potF	P31133	1	0
55	pstS	P0AG82	1	0
55	sbp	P0AG78	1	0
55	ugpB	P0AG80	1	0
55	ydcS	P76108	1	0
55	ynjB	P76223	1	0
56	gph	P32662	1	0
56	hxpA	P77625	1	0
56	kdsC	P0ABZ4	1	0
56	serB	P0AGB0	1	0
56	yieH	P31467	1	1
56	yihX	P0A8Y3	1	1
56	yjjG	P0A8Y1	1	0
56	yrfG	P64636	1	0
57	hyfE	P0AEW1	1	0
57	nuoJ	P0AFE0	1	0
57	nuoN	P0AFF0	1	0
57	phnE	P0DP70	1	0
57	satP	P0AC98	1	0
57	ygdQ	P67127	1	1
57	yiaB	P11286	1	0
57	zitB	P75757	1	0
58	abgA	P77357	1	0
58	abgB	P76052	1	0
58	allC	P77425	1	0
58	argE	P23908	1	0
58	dapE	P0AED7	1	0
58	pepD	P15288	1	0
58	pepT	P29745	1	0
58	ygeY	P65807	1	0
59	alsK	P32718	1	0
59	glk	P0A6V8	1	0
59	mak	P23917	1	1
59	mlc	P50456	1	0
59	nagC	P0AF20	1	0
59	nagK	P75959	1	0
59	nanK	P45425	1	0
59	yphH	P76586	1	0
60	argT	P09551	1	0
60	artI	P30859	1	0
60	artJ	P30860	1	0
60	glnH	P0AEQ3	1	0
60	gltI	P37902	1	0
60	hisJ	P0AEU0	1	0
60	tauA	Q47537	1	0
60	tcyJ	P0AEM9	1	0
61	paoA	P77165	1	0
61	paoB	P77324	1	0
61	paoC	P77489	1	0
61	xdhA	Q46799	1	0
61	xdhB	Q46800	1	0
61	xdhC	Q46801	1	0
61	xdhD	Q46814	1	0
61	ygfM	P64557	1	1
62	chbB	P69795	1	0
62	frwB	P69816	1	0
62	frwD	P32676	1	0
62	fryB	P69808	1	0
62	gatB	P37188	1	0
62	mtlA	P00550	1	0
62	murF	P11880	1	0
62	ulaB	P69822	1	0
63	cmtA	P69826	1	0
63	cmtB	P69824	1	0
63	frvA	P32155	1	0
63	gatA	P69828	1	0
63	sgcA	P39363	1	0
63	sgcB	P58035	1	0
63	ulaC	P69820	1	0
63	yaiS	P71311	1	1
64	cof	P46891	1	0
64	otsB	P31678	1	0
64	ybhA	P21829	1	0
64	ybiV	P75792	1	1
64	ybjI	P75809	1	0
64	yedP	P76329	1	0
64	yidA	P0A8Y5	1	1
64	yigL	P27848	1	0
65	ddpA	P76128	1	0
65	dppA	P23847	1	0
65	gsiB	P75797	1	0
65	mppA	P77348	1	0
65	nikA	P33590	1	0
65	oppA	P23843	1	0
65	sapA	Q47622	1	0
65	ygiS	Q46863	1	0
66	bfr	P0ABD3	1	0
66	dps	P0ABT2	1	0
66	ftnA	P0A998	1	0
66	ftnB	P0A9A2	1	1
66	paaC	P76079	1	0
66	yciE	P21363	1	1
66	yciF	P21362	1	0
67	apt	P69503	1	0
67	glf	P37747	1	0
67	gntX	P46846	1	0
67	gpt	P0A9M5	1	0
67	hpt	P0A9M2	1	0
67	pyrE	P0A7E3	1	0
67	upp	P0A8F0	1	0
68	entC	P0AEJ2	1	0
68	menF	P38051	1	0
68	pabA	P00903	1	0
68	pabB	P05041	1	0
68	puuD	P76038	1	0
68	pyrG	P0A7E5	1	0
68	trpE	P00895	1	0
69	envY	P10805	1	0
69	gadX	P37639	1	0
69	marA	P0ACH5	1	0
69	melR	P0ACH8	1	0
69	rclR	P77379	1	0
69	ykgA	P77601	1	1
69	yqhC	Q46855	1	0
70	afuB	P75681	1	0
70	etk	P38134	1	0
70	fepE	P26266	1	0
70	relB	P0C079	1	0
70	wzc	P76387	1	0
70	wzzB	P76372	1	0
70	wzzE	P0AG00	1	0
71	cbpA	P36659	1	0
71	dnaJ	P08622	1	0
71	dnaK	P0A6Y8	1	0
71	grpE	P09372	1	0
71	hscA	P0A6Z1	1	0
71	hscB	P0A6L9	1	0
71	hscC	P77319	1	0
72	can	P61517	1	0
72	cynT	P0ABE9	1	0
72	murI	P22634	1	0
72	rssA	P0AFR0	1	0
72	sanA	P0AFY2	1	0
72	ybjD	P75828	1	0
72	ygeA	P03813	1	1
73	araB	P08204	1	0
73	fucK	P11553	1	0
73	glpK	P0A6F3	1	0
73	lsrK	P77432	1	0
73	lyx	P37677	1	0
73	xylB	P09099	1	0
73	ygcE	P55138	1	0
74	fimB	P0ADH5	1	0
74	fimE	P0ADH7	1	0
74	intA	P32053	1	0
74	intD	P24218	1	0
74	intQ	P76168	1	0
74	intR	P76056	1	0
74	xerC	P0A8P6	1	0
75	appY	P05052	1	0
75	eutR	P36547	1	0
75	gadW	P63201	1	0
75	rhaR	P09378	1	0
75	rhaS	P09377	1	0
75	ybcM	P77634	1	0
75	ydiP	P77402	1	1
76	btuB	P06129	1	0
76	cirA	P17315	1	0
76	fecA	P13036	1	0
76	fepA	P05825	1	0
76	fhuE	P16869	1	0
76	fiu	P75780	1	0
76	pqqU	P76115	1	0
77	dmsB	P18776	1	0
77	narH	P11349	1	0
77	narI	P11350	1	0
77	narV	P0AF32	1	0
77	narZ	P19319	1	0
77	ydhY	P0AAL6	1	1
78	bcsQ	P37655	1	1
78	bioD1	P13000	1	0
78	bioD2	P0A6E9	1	0
78	ftsY	P10121	1	0
78	minD	P0AEZ3	1	0
78	mrp	P0AF08	1	0
79	nanY	P39353	1	0
79	yceM	P75931	1	1
79	ycjS	P77503	1	1
79	ydgJ	P77376	1	0
79	ygjR	P42599	1	1
79	yhhX	P46853	1	0
80	alaE	P64550	0	0
80	fxsA	P37147	0	1
80	yhhL	P37614	0	1
80	yidH	P0ADM0	0	0
80	yqfA	P67153	0	0
80	ytcA	A5A630	0	1
81	appB	P26458	1	0
81	appC	P26459	1	0
81	ccmF	P33927	1	0
81	cydA	P0ABJ9	1	0
81	cydB	P0ABK2	1	0
81	nrfE	P32710	1	0
82	cdaR	P37047	1	0
82	cho	P76213	1	0
82	hpf	P0AFX0	1	0
82	raiA	P0AD49	1	0
82	rpsT	P0A7U7	1	0
82	uvrC	P0A8G0	1	0
83	fdoI	P0AEL0	1	0
83	frdD	P0A8Q3	1	0
83	pqiA	P0AFL9	1	0
83	sdhC	P69054	1	0
83	yjcH	P0AF54	1	1
83	yqjC	P42616	1	1
84	dgkA	P0ABN1	0	0
84	mdtJ	P69212	0	0
84	msrQ	P76343	0	0
84	ortT	P64453	0	0
84	ycjF	P0A8R7	0	1
84	yfdY	P76521	0	1
85	atoS	Q06067	1	0
85	creC	P08401	1	0
85	cusS	P77485	1	0
85	dcuS	P0AEC8	1	0
85	rcsD	P39838	1	0
85	ytjB	P0AGC7	1	1
86	pldB	P07000	1	0
86	ybcY	P77460	1	1
86	ycjY	P76049	1	0
86	ynbC	P76092	1	1
86	ypfH	P76561	1	1
86	ysgA	P56262	1	1
87	cdgI	P76236	1	0
87	dgcI	P75801	1	0
87	dgcJ	P76237	1	0
87	dgcN	P46139	1	0
87	dgcP	P76245	1	0
87	dgcQ	P76330	1	0
88	entB	P0ADI4	1	0
88	pncA	P21369	1	0
88	rutB	P75897	1	0
88	ycaC	P21367	1	1
88	yecD	P0ADI7	1	1
88	ygaQ	P76616	1	0
89	fixA	P60566	1	0
89	fixB	P31574	1	0
89	ydiQ	P76201	1	0
89	ydiR	P77378	1	0
89	ygcQ	Q46907	1	0
89	ygcR	Q46908	1	1
90	arcA	P0A9Q1	1	0
90	atoC	Q06065	1	0
90	barA	P0AEC5	1	0
90	marB	P31121	1	0
90	rcsC	P0DMC5	1	0
90	trpR	P0A881	1	0
91	blc	P0A901	1	0
91	rutC	P0AFQ5	1	0
91	tdcF	P0AGL2	1	0
91	yjgH	P39332	1	1
91	yoaB	P0AEB7	1	0
92	frvX	P32153	1	0
92	iap	P10423	1	0
92	sgcX	P39366	1	0
92	yfbL	P76482	1	0
92	ypdE	P77585	1	0
93	chpS	P08365	1	0
93	mazE	P0AE72	1	0
93	mraZ	P22186	1	0
93	prlF	P15373	1	0
93	symE	P39394	1	0
94	aidB	P33224	1	0
94	caiA	P60584	1	0
94	fadE	Q47146	1	0
94	gfcA	P75885	1	1
94	ydiO	P0A9U8	1	0
95	amn	P0AE12	1	0
95	deoD	P0ABP8	1	0
95	mtnN	P0AF12	1	0
95	udp	P12758	1	0
95	xapA	P45563	1	0
96	corC	P0AE78	1	1
96	paeA	P0AE45	1	1
96	yegH	P76389	1	1
96	yfjD	P37908	1	1
96	yoaE	P0AEC0	1	1
97	cfa	P0A9H7	1	0
97	cmoB	P76291	1	0
97	ydgK	P76180	1	1
97	yjhP	P39367	1	1
97	ymfD	P75967	1	1
98	mepH	P76190	1	0
98	mepS	P0AFV4	1	0
98	nlpC	P23898	1	0
98	yafL	Q47151	1	0
98	yjbG	P32688	1	0
99	folB	P0AC16	1	0
99	folX	P0AC19	1	0
99	insB2	P0CF26	1	0
99	queF	Q46920	1	0
99	yneK	P76150	1	1
100	dnaQ	P03007	1	0
100	exoX	P0AEK0	1	0
100	orn	P0A784	1	0
100	rnt	P30014	1	0
100	sbcB	P04995	1	0
101	mscS	P0C0S1	1	0
101	ybdG	P0AAT4	1	0
101	ybiO	P75783	1	0
101	yedD	P31063	1	1
101	yegJ	P76394	1	1
102	secY	P0AGA2	1	0
102	yaiY	P0AAP7	1	1
102	yecN	P64515	1	1
102	ygiZ	Q46867	1	1
102	yhaH	P64590	1	1
103	argF	P06960	1	0
103	argI	P04391	1	0
103	pfkA	P0A796	1	0
103	pyrB	P0A786	1	0
103	pyrI	P0A7F3	1	0
104	frr	P0A805	1	0
104	hyfB	P23482	1	0
104	hyfD	P77416	1	0
104	nuoL	P33607	1	0
104	nuoM	P0AFE8	1	0
105	acnA	P25516	1	0
105	acnB	P36683	1	0
105	leuC	P0A6A6	1	0
105	prs	P0A717	1	0
105	ybhJ	P75764	1	0
106	hflK	P0ABC7	1	0
106	mdoB	P39401	1	0
106	qmcA	P0AA53	1	1
106	ubiK	Q46868	1	0
106	ygjV	P42603	1	1
107	flgM	P0AEM4	1	0
107	tar	P07017	1	0
107	tsr	P02942	1	0
107	yjfJ	P0AF78	1	1
107	ynaA	P77658	1	1
108	cyaY	P27838	1	0
108	degQ	P39099	1	0
108	fhuA	P06971	1	0
108	ydgD	P76176	1	0
108	ydjO	P76210	1	1
109	hyfH	P77423	1	0
109	nuoE	P0AFD1	1	0
109	nuoF	P31979	1	0
109	nuoG	P33602	1	0
109	rsxC	P77611	1	0
110	mfd	P30958	1	0
110	ogrK	P37057	1	0
110	pptA	P31992	1	1
110	rpmD	P0AG51	1	0
110	rpsF	P02358	1	0
111	dnaA	P03004	1	0
111	norR	P37013	1	0
111	ydeO	P76135	1	0
111	yegL	P76396	1	1
111	zraR	P14375	1	0
112	acrB	P31224	1	0
112	acrD	P24177	1	0
112	acrF	P24181	1	0
112	cusA	P38054	1	0
112	mdtF	P37637	1	0
113	dinI	P0ABR1	0	0
113	eutM	P0ABF4	0	0
113	spoT	P0AG24	0	0
113	yccX	P0AB65	0	0
113	yfhL	P52102	0	0
114	btuR	P0A9H5	1	0
114	dnaB	P0ACB0	1	0
114	gspE	P45759	1	0
114	hofB	P36645	1	1
114	hsdR	P08956	1	0
115	elfC	P75857	1	0
115	ybgQ	P75750	1	0
115	yehB	P33341	1	0
115	yfcU	P77196	1	0
115	yraJ	P42915	1	0
116	add	P22333	1	0
116	codA	P25524	1	0
116	guaD	P76641	1	0
116	ssnA	Q46812	1	0
116	yahJ	P77554	1	1
117	dgcC	P0AAP1	1	0
117	dgcF	P76147	1	0
117	dgcM	P77302	1	0
117	dgcT	P75908	1	0
117	dgcZ	P31129	1	0
118	basS	P30844	1	0
118	cpxA	P0AE82	1	0
118	gudP	Q46916	1	0
118	phoQ	P23837	1	0
118	zraS	P14377	1	0
119	mrcA	P02918	1	0
119	mrcB	P02919	1	0
119	mtgA	P46022	1	0
119	pbpC	P76577	1	0
119	trmO	P28634	1	0
120	caiB	P31572	1	0
120	chbF	P17411	1	0
120	frc	P69902	1	0
120	melA	P06720	1	0
120	yfdE	P76518	1	1
121	allB	P77671	1	0
121	hyuA	Q46806	1	0
121	iadA	P39377	1	0
121	phnM	P16689	1	0
121	pyrC	P05020	1	0
122	gpmI	P37689	1	0
122	uspA	P0AED0	1	1
122	uspE	P0AAC0	1	0
122	uspF	P37903	1	0
122	uspG	P39177	1	0
123	pinE	P03014	1	0
123	pinQ	P77170	1	0
123	pinR	P0ADI0	1	0
123	yagL	P77607	1	1
123	ybcK	P77698	1	0
124	pgaC	P75905	1	0
124	wcaA	P77414	1	0
124	wcaE	P71239	1	0
124	yaiP	Q47536	1	0
124	yibD	P11290	1	0
125	hupA	P0ACF0	1	0
125	hupB	P0ACF4	1	0
125	ihfA	P0A6X7	1	0
125	ihfB	P0A6Y1	1	0
126	rplM	P0AA10	1	0
126	rplT	P0A7L3	1	0
126	rplU	P0AG48	1	0
126	rsuA	P0AA43	1	0
127	ackA	P0A6A3	1	0
127	tdcD	P11868	1	0
127	tsaB	P76256	1	0
127	tsaD	P05852	1	0
128	hyaA	P69739	1	0
128	hyaB	P0ACD8	1	0
128	hybC	P0ACE0	1	1
128	hybO	P69741	1	0
129	tusB	P45530	1	0
129	tusD	P45532	1	0
129	ychN	P0AB52	1	1
129	yeiQ	P33029	1	0
130	atpD	P0ABB4	1	0
130	fliH	P31068	1	0
130	fliI	P52612	1	0
130	rho	P0AG30	1	0
131	nfsA	P17117	1	1
131	nfsB	P38489	1	0
131	rutE	P75894	1	0
131	ydjA	P0ACY1	1	1
132	crp	P0ACJ8	1	0
132	fnr	P0A9E5	1	0
132	iprA	P0AAP5	1	0
132	yeiL	P0A9E9	1	0
133	cobU	P0AE76	1	0
133	ftsK	P46889	1	0
133	hrpB	P37024	1	1
133	recA	P0A7G6	1	0
134	rpsG	P02359	1	0
134	rpsI	P0A7X3	1	0
134	rpsK	P0A7R9	1	0
134	rpsR	P0A7T7	1	0
135	fecI	P23484	1	0
135	fliA	P0AEM6	1	0
135	rpoE	P0AGB6	1	0
135	rpoS	P13445	1	0
136	glcD	P0AEP9	1	0
136	glcE	P52073	1	0
136	ydiJ	P77748	1	0
136	ygcU	Q46911	1	0
137	gcd	P15877	1	0
137	pgl	P52697	1	0
137	yidR	P31455	1	0
137	yncE	P76116	1	1
138	accB	P0ABD8	1	0
138	degP	P0C0V0	1	0
138	gspC	P45757	1	0
138	prc	P23865	1	0
139	infB	P0A705	0	0
139	moaC	P0A738	0	0
139	panD	P0A790	0	0
139	topB	P14294	0	0
140	moaB	P0AEZ9	1	0
140	moeA	P12281	1	0
140	mog	P0AF03	1	0
140	yfaY	P77808	1	1
141	fpr	P28861	1	0
141	fre	P0AEN1	1	0
141	hcr	P75824	1	1
141	hmp	P24232	1	0
142	pflB	P09373	1	0
142	pflD	P32674	1	1
142	tdcE	P42632	1	0
142	ybiW	P75793	1	1
143	flgB	P0ABW9	1	0
143	priC	P23862	1	0
143	rseB	P0AFX9	1	0
143	skp	P0AEU7	1	0
144	arnE	Q47377	0	0
144	mdtI	P69210	0	0
144	pntB	P0AB67	0	0
144	rsd	P0AFX4	0	0
145	ebgA	P06864	1	0
145	lacZ	P00722	1	0
145	uidA	P05804	1	0
145	yieL	P31471	1	0
146	ghrA	P75913	1	0
146	ghrB	P37666	1	0
146	ldhA	P52643	1	0
146	pdxB	P05459	1	0
147	mlaD	P64604	1	0
147	mlaE	P64606	1	0
147	pqiB	P43671	1	0
147	yebT	P76272	1	0
148	emrD	P31442	1	0
148	exuT	P0AA78	1	0
148	galP	P0AEP1	1	0
148	mdtM	P39386	1	0
149	rplW	P0ADZ0	1	0
149	rpmC	P0A7M6	1	0
149	tig	P0A850	1	0
149	yajQ	P0A8E7	1	0
150	edd	P0ADF6	1	0
150	ilvD	P05791	1	0
150	yagF	P77596	1	0
150	yjhG	P39358	1	0
151	asnC	P0ACI6	1	0
151	casE	Q46897	1	0
151	decR	P0ACJ5	1	0
151	lrp	P0ACJ0	1	0
152	mutM	P05523	1	0
152	nei	P50465	1	0
152	ydcJ	P76097	1	1
152	ygeR	Q46798	1	0
153	mhpA	P77397	1	0
153	ubiF	P75728	1	0
153	ubiH	P25534	1	0
153	ubiI	P25535	1	0
154	cheZ	P0A9H9	1	0
154	fliC	P04949	1	1
154	fliE	P0A8T5	1	0
154	ybjO	P0AAZ0	1	1
155	cobC	P52086	1	0
155	gpmA	P62707	1	0
155	gpmB	P0A7A2	1	0
155	sixA	P76502	1	0
156	aegA	P37127	1	0
156	uacF	Q46820	1	0
156	ygcO	Q46905	1	0
156	ygfK	Q46811	1	1
157	bioH	P13001	1	0
157	menH	P37355	1	0
157	rutD	P75895	1	0
157	ybfF	P75736	1	1
158	bipA	P0DTT0	1	0
158	tsf	P0A6P1	1	0
158	ychF	P0ABU2	1	0
158	ycjX	P76046	1	1
159	cysN	P23845	1	0
159	era	P06616	1	0
159	yfjP	P52131	1	0
159	ykfA	P75678	1	0
160	mreD	P0ABH4	0	0
160	ydgC	P0ACX0	0	1
160	yjcB	P32700	0	1
160	yqaA	P0ADR0	0	0
161	xylE	P0AGF4	1	0
161	ydjK	P76230	1	1
161	ygcS	Q46909	1	1
161	yjbJ	P68206	1	1
162	dnaT	P0A8J2	1	0
162	smrB	P0A8B2	1	0
162	yafN	Q47156	1	0
162	yefM	P69346	1	0
163	fdhE	P13024	1	0
163	ycgL	P0AB43	1	1
163	ydfR	P76160	1	1
163	zapC	P75862	1	0
164	fliZ	P52627	1	0
164	rplE	P62399	1	0
164	rpmE	P0A7M9	1	0
164	ykgM	P0A7N1	1	0
165	gspM	P36678	1	0
165	hofN	P64634	1	0
165	mreC	P16926	1	0
165	yghD	Q46832	1	0
166	copA	Q59385	1	0
166	kdpB	P03960	1	0
166	mgtA	P0ABB8	1	0
166	zntA	P37617	1	0
167	btuF	P37028	1	0
167	fecB	P15028	1	0
167	fepB	P0AEL6	1	0
167	fhuD	P07822	1	0
168	napD	P0A9I5	1	0
168	sodA	P00448	1	0
168	sodB	P0AGD3	1	0
168	yggL	P38521	1	0
169	holB	P28631	1	0
169	ruvB	P0A812	1	0
169	tsaE	P0AF67	1	0
169	zapE	P64612	1	0
170	arpB	P76205	1	1
170	polA	P00582	1	0
170	tusC	P45531	1	0
170	ygdG	P38506	1	0
171	arnA	P77398	1	0
171	fmt	P23882	1	0
171	purN	P08179	1	0
171	purU	P37051	1	0
172	php	P45548	1	0
172	tatD	P27859	1	0
172	ycfH	P0AFQ7	1	1
172	yjjV	P39408	1	1
173	argS	P11875	1	0
173	cysS	P21888	1	0
173	ileS	P00956	1	0
173	yajR	P77726	1	0
174	ibaG	P0A9W6	1	0
174	paaX	P76086	1	0
174	rpoH	P0AGB3	1	0
174	yhfZ	P45552	1	1
175	prfC	P0A7I4	1	0
175	rlmE	P0C0R7	1	0
175	rpsP	P0A7T3	1	0
175	yhbQ	P45472	1	0
176	gyrA	P0AES4	1	0
176	rpmG	P0A7N9	1	0
176	rpmI	P0A7Q1	1	0
176	yiiM	P32157	1	0
177	dhaM	P37349	1	0
177	ptsH	P0AA04	1	0
177	ptsO	P0A9N0	1	0
177	yfcL	P64540	1	1
178	ftsL	P0AEN4	1	0
178	hdeD	P0AET5	1	0
178	ybhM	P75769	1	1
178	ykgH	P77180	1	1
179	efp	P0A6N4	0	0
179	nudL	P43337	0	0
179	ychJ	P37052	0	1
179	yrdD	P45771	0	0
180	alr	P0A6B4	1	0
180	dadX	P29012	1	0
180	lysA	P00861	1	0
180	yhfX	P45550	1	1
181	adiY	P33234	1	0
181	araC	P0A9E0	1	0
181	nimR	P76241	1	0
181	rob	P0ACI0	1	1
182	hslR	P0ACG8	1	0
182	intF	P71298	1	0
182	intS	P37326	1	0
182	intZ	P76542	1	0
183	creA	P0AE91	1	1
183	gcvH	P0A6T9	1	0
183	yaiA	P0AAN5	1	1
183	yqgF	P0A8I1	1	0
184	cbtA	P64524	1	0
184	waaO	P27128	1	0
184	yfbN	P76484	1	1
184	ygeF	Q46786	1	1
185	atpH	P0ABA4	1	0
185	degS	P0AEE3	1	0
185	rseP	P0AEH1	1	0
185	yghF	Q46834	1	0
186	hycB	P0AAK1	1	0
186	narG	P09152	1	0
186	narY	P19318	1	0
187	ade	P31441	1	0
187	agaA	P42906	1	1
187	nagA	P0AF18	1	0
188	yceF	P0A729	1	0
188	yhdE	P25536	1	0
188	yjjX	P39411	1	0
189	rihA	P41409	1	0
189	rihB	P33022	1	0
189	rihC	P22564	1	0
190	phnG	P16685	1	0
190	phnI	P16687	1	0
190	phnJ	P16688	1	0
191	amtB	P69681	0	0
191	glnB	P0A9Z1	0	0
191	rplQ	P0AG44	0	0
192	hicB	P67697	1	0
192	hipA	P23874	1	0
192	hipB	P23873	1	0
193	ascB	P24240	1	0
193	bglA	Q46829	1	0
193	bglB	P11988	1	0
194	nrdB	P69924	1	0
194	nrdF	P37146	1	0
194	nrdI	P0A772	1	0
195	cdd	P0ABF6	1	0
195	folA	P0ABQ4	1	0
195	ribD	P25539	1	0
196	fliG	P0ABZ1	1	0
196	fliM	P06974	1	0
196	fliN	P15070	1	0
197	ppiC	P0A9L5	1	1
197	ppiD	P0ADY1	1	0
197	surA	P0ABZ6	1	0
198	rpsM	P0A7S9	1	0
198	rpsN	P0AG59	1	0
198	rpsS	P0A7U3	1	0
199	chpB	P33647	1	0
199	mazF	P0AE70	1	0
199	yifN	P56259	1	1
200	cusC	P77211	1	0
200	mdtP	P32714	1	0
200	tolC	P02930	1	0
201	glmM	P31120	1	0
201	manB	P24175	1	0
201	pgm	P36938	1	0
202	dnaE	P10443	1	0
202	priB	P07013	1	0
202	ssb	P0AGE0	1	0
203	flgC	P0ABX2	1	0
203	flgE	P75937	1	0
203	flgG	P0ABX5	1	0
204	clsA	P0A6H8	1	0
204	clsB	P0AA84	1	0
204	clsC	P75919	1	0
205	cheA	P07363	1	0
205	cheW	P0A964	1	0
205	rpoN	P24255	1	0
206	deoA	P07650	1	0
206	trpGD	P00904	1	0
206	ybiB	P30177	1	0
207	sutR	P77626	1	0
207	yhaK	P42624	1	1
207	yhhW	P46852	1	1
208	nimT	P76242	0	0
208	sotB	P31122	0	0
208	yhhS	P37621	0	1
209	gcvR	P0A9I3	1	0
209	glnD	P27249	1	0
209	hofO	P45751	1	0
210	nuoH	P0AFD4	0	0
210	pgsA	P0ABF8	0	0
210	secG	P0AG99	0	0
211	phoR	P08400	0	0
211	tolQ	P0ABU9	0	0
211	ydcZ	P76111	0	0
212	moaD	P30748	1	0
212	ratB	P52119	1	1
212	thiF	P30138	1	0
213	chbR	P17410	1	0
213	eutQ	P76555	1	0
213	manA	P00946	1	0
214	cpxR	P0AE88	1	0
214	iraD	P39375	1	0
214	yehP	P33352	1	0
215	nupC	P0AFF2	1	0
215	nupX	P33021	1	0
215	psuT	P33024	1	0
216	waaJ	P27129	1	0
216	ybcW	P64435	1	1
216	yjhU	P39356	1	1
217	gspB	P03825	0	1
217	ybbP	P77504	0	1
217	yiaA	P0ADJ8	0	0
218	chbA	P69791	0	0
218	yceJ	P75925	0	0
218	ynfA	P76169	0	1
219	ompA	P0A910	1	0
219	ompX	P0A917	1	1
219	tolB	P0A855	1	0
220	dolP	P64596	1	0
220	glnE	P30870	1	0
220	yiiS	P32162	1	1
221	fliF	P25798	1	0
221	rbfA	P0A7G2	1	0
221	yjiP	P0DP21	1	0
222	lplT	P39196	1	0
222	mdfA	P0AEY8	1	0
222	ybjJ	P75810	1	1
223	fliK	P52614	1	0
223	hypC	P0AAM3	1	0
223	hypD	P24192	1	0
224	rhlB	P0A8J8	1	0
224	rraA	P0A8R0	1	0
224	uvrB	P0A8F8	1	0
225	agaI	P42912	1	0
225	nagB	P0A759	1	0
225	yieK	P31470	1	0
226	lsrG	P64461	1	0
226	rhaM	P32156	1	0
226	ygiN	P0ADU2	1	0
227	cpxP	P0AE85	1	0
227	spy	P77754	1	0
227	zraP	P0AAA9	1	0
228	rcsF	P69411	1	0
228	yagM	P71296	1	1
228	ybjQ	P0A8C1	1	1
229	fruA	P20966	0	0
229	guaA	P04079	0	0
229	jayE	P75981	0	1
230	rluA	P0AA37	1	0
230	rluC	P0AA39	1	0
230	rluD	P33643	1	0
231	cohE	P75974	1	1
231	lexA	P0A7C2	1	0
231	umuD	P0AG11	1	0
232	efeB	P31545	1	0
232	rraB	P0AF90	1	0
232	yfeX	P76536	1	1
233	bamA	P0A940	1	0
233	luxS	P45578	1	0
233	yciN	P0AB61	1	1
234	hisI	P06989	1	0
234	mazG	P0AEY3	1	0
234	uhpB	P09835	1	0
235	emrE	P23895	1	0
235	yecJ	P0AD10	1	1
235	yhcG	P45423	1	1
236	nusA	P0AFF6	1	0
236	tag	P05100	1	0
236	ygbT	Q46896	1	0
237	feoC	P64638	1	0
237	iscR	P0AGK8	1	0
237	yjjJ	P39410	1	1
238	amiA	P36548	1	0
238	amiB	P26365	1	0
238	amiC	P63883	1	0
239	acpS	P24224	1	0
239	entD	P19925	1	0
239	ispF	P62617	1	0
240	btuC	P06609	1	0
240	fepD	P23876	1	0
240	fepG	P23877	1	0
241	relE	P0C077	1	0
241	yafQ	Q47149	1	0
241	yoeB	P69348	1	0
242	ybeQ	P77234	1	0
242	ybeT	P77296	1	1
242	ygeG	Q46787	1	1
243	cbpM	P63264	1	1
[truncated: 775 more rows]

## Sheet: C. cluster size
cluster	size (number proteins)
1	124
2	96
3	58
4	53
5	50
6	48
7	47
8	46
9	33
10	26
11	25
12	22
13	22
14	21
15	21
16	18
17	17
18	17
19	17
20	16
21	15
22	14
23	14
24	13
25	13
26	13
27	13
28	13
29	12
30	12
31	12
32	12
33	12
34	12
35	12
36	11
37	11
38	11
39	11
40	11
41	11
42	11
43	11
44	11
45	11
46	10
47	10
48	10
49	9
50	9
51	9
52	9
53	9
54	9
55	9
56	8
57	8
58	8
59	8
60	8
61	8
62	8
63	8
64	8
65	8
66	7
67	7
68	7
69	7
70	7
71	7
72	7
73	7
74	7
75	7
76	7
77	6
78	6
79	6
80	6
81	6
82	6
83	6
84	6
85	6
86	6
87	6
88	6
89	6
90	6
91	5
92	5
93	5
94	5
95	5
96	5
97	5
98	5
99	5
100	5
101	5
102	5
103	5
104	5
105	5
106	5
107	5
108	5
109	5
110	5
111	5
112	5
113	5
114	5
115	5
116	5
117	5
118	5
119	5
120	5
121	5
122	5
123	5
124	5
125	4
126	4
127	4
128	4
129	4
130	4
131	4
132	4
133	4
134	4
135	4
136	4
137	4
138	4
139	4
140	4
141	4
142	4
143	4
144	4
145	4
146	4
147	4
148	4
149	4
150	4
151	4
152	4
153	4
154	4
155	4
156	4
157	4
158	4
159	4
160	4
161	4
162	4
163	4
164	4
165	4
166	4
167	4
168	4
169	4
170	4
171	4
172	4
173	4
174	4
175	4
176	4
177	4
178	4
179	4
180	4
181	4
182	4
183	4
184	4
185	4
186	3
187	3
188	3
189	3
190	3
191	3
192	3
193	3
194	3
195	3
196	3
197	3
198	3
199	3
200	3
201	3
202	3
203	3
204	3
205	3
206	3
207	3
208	3
209	3
210	3
211	3
212	3
213	3
214	3
215	3
216	3
217	3
218	3
219	3
220	3
221	3
222	3
223	3
224	3
225	3
226	3
227	3
228	3
229	3
230	3
231	3
232	3
233	3
234	3
235	3
236	3
237	3
238	3
239	3
240	3
241	3
242	3
243	3
244	3
245	3
246	3
247	3
248	3
249	3
250	3
251	3
252	3
253	3
254	3
255	3
256	3
257	3
258	3
259	3
260	3
261	3
262	3
263	3
264	3
265	3
266	3
267	3
268	3
269	3
270	3
271	3
272	3
273	3
274	3
275	3
276	3
277	3
278	3
279	3
280	3
281	3
282	3
283	3
284	3
285	3
286	3
287	3
288	3
289	3
290	3
291	3
292	3
293	2
294	2
295	2
296	2
297	2
298	2
299	2
300	2
301	2
302	2
303	2
304	2
305	2
306	2
307	2
308	2
309	2
310	2
311	2
312	2
313	2
314	2
315	2
316	2
317	2
318	2
319	2
320	2
321	2
322	2
323	2
324	2
325	2
326	2
327	2
328	2
329	2
330	2
331	2
332	2
333	2
334	2
335	2
336	2
337	2
338	2
339	2
340	2
341	2
342	2
343	2
344	2
345	2
346	2
347	2
348	2
349	2
350	2
351	2
352	2
353	2
354	2
355	2
356	2
357	2
358	2
359	2
360	2
361	2
362	2
363	2
364	2
365	2
366	2
367	2
368	2
369	2
370	2
371	2
372	2
373	2
374	2
375	2
376	2
377	2
378	2
379	2
380	2
381	2
382	2
383	2
384	2
385	2
386	2
387	2
388	2
389	2
390	2
391	2
392	2
393	2
394	2
395	2
396	2
397	2
398	2
399	2
400	2
401	2
402	2
403	2
404	2
405	2
406	2
407	2
408	2
409	2
410	2
411	2
412	2
413	2
414	2
415	2
416	2
417	2
418	2
419	2
420	2
421	2
422	2
423	2
424	2
425	2
426	2
427	2
428	2
429	2
430	2
431	2
432	2
433	2
434	2
435	2
436	2
437	2
438	2
439	2
440	2
441	2
442	2
443	2
444	2
445	2
446	2
447	2
448	2
449	2
450	2
451	2
452	2
453	2
454	2
455	2
456	2
457	2
458	2
459	2
460	2
461	2
462	2
463	2
464	2
465	2
466	2
467	2
468	2
469	18
470	17
471	10
472	10
473	7
474	7
475	6
476	6
477	5
478	4
479	4
480	4
481	4
482	4
483	3
484	3
485	3
486	3
487	3
488	3
489	3
490	3
491	3
492	3
493	3
494	3
495	3
496	3
497	3
498	3
499	2
500	2
501	2
502	2
503	2
504	2
505	2
506	2
507	2
508	2
509	2
510	2
511	2
512	2
513	2
514	2
515	2
516	2
517	2
518	2
519	2
520	2
521	2
522	2
523	2
524	2
525	2
526	2
527	2
528	2
529	2
530	2
531	2
532	2
533	2
534	2
535	2
536	2
537	2
538	2
539	2
540	2
541	2
542	2
543	2
544	2
545	2
546	2
547	2
548	2
549	2
550	2
551	2
552	2
553	2
554	2
555	2
556	2
557	2
558	2

## Sheet: D. GO annotations
cluster	GO type	GO term	GO term description	FE	p.adjust	GeneRatio	BgRatio	geneID	Count
1	BP	GO:0005975	carbohydrate metabolic process	4	2.52947e-17	50/113	366/3291	aceA/alsE/amyA/deoC/dgoA/dgoD/dkgA/dkgB/eda/eno/fbaA/fbaB/fsaA/fsaB/garL/gatY/gatZ/glpQ/gudD/kbaY/kbaZ/kdsA/lldD/nagZ/nanA/nanE/pgaB/ppsA/pxpA/pykA/pykF/rhaA/rhmD/rpe/rspA/sgbH/sgbU/sgcE/talA/talB/tpiA/treC/ugpQ/ulaD/ulaE/xylA/yagE/ydjI/ygcP/yibQ	50
1	BP	GO:0019752	carboxylic acid metabolic process	3	7.07301e-13	51/113	487/3291	aceA/aroD/aroF/aroG/aroH/bioB/citE/dapA/dgoA/dgoD/dkgA/dkgB/eda/eno/fadH/fbaA/fbaB/folP/garL/gudD/hemE/hisA/hisF/hisH/hyi/kdsA/leuA/lldD/metE/metF/mhpE/mmuM/nanA/nanE/panB/ppsA/prpB/pykA/pykF/sgbH/sgbU/speA/tpiA/trpA/trpC/ubiU/ubiV/ulaD/ulaE/uxuA/yagE	51
1	BP	GO:0016052	carbohydrate catabolic process	5	5.36403e-10	25/113	143/3291	alsE/deoC/dgoA/dgoD/eda/eno/fbaA/fbaB/garL/gatY/gatZ/gudD/lldD/pykA/pykF/rhaA/rhmD/rpe/rspA/sgbH/tpiA/treC/ulaD/ulaE/xylA	25
1	BP	GO:0044283	small molecule biosynthetic process	3	3.2207e-09	35/113	305/3291	aroD/aroF/aroG/aroH/bioB/dapA/dkgA/dkgB/fbaA/folP/hemE/hisA/hisF/hisH/kdsA/leuA/menC/metE/metF/mhpE/mmuM/panB/pdxI/pdxJ/ppsA/tgt/thiC/thiE/thiG/thiH/tpiA/trpA/trpC/ubiU/ubiV	35
1	BP	GO:0006081	cellular aldehyde metabolic process	8	6.57934e-09	16/113	61/3291	aceA/alsE/dkgA/dkgB/eda/gpr/hyi/ispG/pdxI/rpe/sgcE/talA/talB/tpiA/yeaE/yihT	16
1	BP	GO:0044282	small molecule catabolic process	3	8.00244e-08	33/113	311/3291	alsE/dgoA/dgoD/dkgA/dkgB/eutB/fadH/fsaA/fsaB/garL/gatY/gatZ/gpr/gudD/lldD/mhpE/nanA/nanE/prpB/rhaA/rpe/rutA/sgbH/speA/ssuD/tpiA/ulaD/ulaE/uxuA/xylA/yagE/yeaE/yihT	33
1	BP	GO:0006767	water-soluble vitamin metabolic process	6	2.00648e-07	16/113	77/3291	bioB/dkgA/dkgB/folP/panB/pdxI/pdxJ/sgbH/sgbU/thiC/thiE/thiG/thiH/ulaD/ulaE/yajO	16
1	BP	GO:0006766	vitamin metabolic process	6	2.1465e-07	16/113	78/3291	bioB/dkgA/dkgB/folP/panB/pdxI/pdxJ/sgbH/sgbU/thiC/thiE/thiG/thiH/ulaD/ulaE/yajO	16
1	BP	GO:0046434	organophosphate catabolic process	8	4.76949e-07	12/113	43/3291	deoC/eno/fbaA/fbaB/gatY/gatZ/glpQ/kbaY/kbaZ/pykA/pykF/tpiA	12
1	BP	GO:0019637	organophosphate metabolic process	3	4.84305e-07	31/113	304/3291	alsE/citE/deoC/eda/eno/fbaA/fbaB/gatY/gatZ/glpQ/guaB/guaC/ispG/kbaY/kbaZ/moaA/pdxI/pykA/pykF/pyrD/pyrF/rpe/sgcE/talA/talB/thiC/thiE/thiG/thiH/tpiA/yihT	31
1	BP	GO:1901136	carbohydrate derivative catabolic process	6	8.78289e-07	15/113	76/3291	deoC/eno/fbaA/fbaB/frlC/gatY/gatZ/kbaY/kbaZ/nanA/nanE/pykA/pykF/tpiA/yihT	15
1	BP	GO:0072524	pyridine-containing compound metabolic process	7	1.51762e-06	13/113	58/3291	alsE/eno/fbaA/fbaB/pdxI/pdxJ/pykA/pykF/rpe/sgcE/talA/talB/tpiA	13
1	BP	GO:0044248	cellular catabolic process	3	2.44129e-06	26/113	241/3291	dgoA/dgoD/dkgA/dkgB/fadH/fsaA/fsaB/garL/glpQ/gpr/gudD/gudX/mhpE/nanA/nanE/prpB/rutA/sgbH/speA/ssuD/ulaD/ulaE/uxuA/yagE/yeaE/yihT	26
1	BP	GO:0019682	glyceraldehyde-3-phosphate metabolic process	12	2.72314e-06	8/113	19/3291	alsE/eda/ispG/rpe/sgcE/talA/talB/tpiA	8
1	BP	GO:0005996	monosaccharide metabolic process	4	4.18135e-06	17/113	112/3291	alsE/dkgA/dkgB/fbaA/fsaA/fsaB/kdsA/lldD/ppsA/rhaA/rpe/sgbH/sgbU/tpiA/ulaD/ulaE/xylA	17
1	BP	GO:0046496	nicotinamide nucleotide metabolic process	7	5.22404e-06	11/113	45/3291	alsE/eno/fbaA/fbaB/pykA/pykF/rpe/sgcE/talA/talB/tpiA	11
1	BP	GO:0019362	pyridine nucleotide metabolic process	7	7.96144e-06	11/113	47/3291	alsE/eno/fbaA/fbaB/pykA/pykF/rpe/sgcE/talA/talB/tpiA	11
1	BP	GO:0016053	organic acid biosynthetic process	3	1.61314e-05	22/113	201/3291	aroD/aroF/aroG/aroH/bioB/dapA/dkgA/dkgB/folP/hemE/hisA/hisF/hisH/kdsA/leuA/metE/metF/mhpE/mmuM/panB/trpA/trpC	22
1	BP	GO:0046394	carboxylic acid biosynthetic process	3	1.61314e-05	22/113	201/3291	aroD/aroF/aroG/aroH/bioB/dapA/dkgA/dkgB/folP/hemE/hisA/hisF/hisH/kdsA/leuA/metE/metF/mhpE/mmuM/panB/trpA/trpC	22
1	BP	GO:1901615	organic hydroxy compound metabolic process	4	2.02569e-05	17/113	127/3291	aroD/eutB/gatY/gatZ/glpQ/lldD/pdxI/pdxJ/thiC/thiE/thiG/thiH/tpiA/ugpQ/yajO/ygcP/yihT	17
1	BP	GO:0009073	aromatic amino acid family biosynthetic process	8	2.68491e-05	9/113	34/3291	aroD/aroF/aroG/aroH/hisA/hisF/hisH/trpA/trpC	9
1	BP	GO:0042182	ketone catabolic process	13	4.21543e-05	6/113	13/3291	dkgA/dkgB/fsaA/fsaB/gpr/yeaE	6
1	BP	GO:1901135	carbohydrate derivative metabolic process	2	4.22952e-05	30/113	362/3291	alsE/deoC/eda/eno/fbaA/fbaB/frlC/gatY/gatZ/guaB/guaC/ispG/kbaY/kbaZ/kdsA/nagZ/nanA/nanE/pykA/pykF/pyrD/pyrF/rpe/sgcE/talA/talB/tgt/tpiA/ycjG/yihT	30
1	BP	GO:0006090	pyruvate metabolic process	8	8.81501e-05	8/113	30/3291	eda/eno/fbaA/fbaB/ppsA/pykA/pykF/tpiA	8
1	BP	GO:0006096	glycolytic process	12	8.81501e-05	6/113	15/3291	eno/fbaA/fbaB/pykA/pykF/tpiA	6
1	BP	GO:0009154	purine ribonucleotide catabolic process	12	8.81501e-05	6/113	15/3291	eno/fbaA/fbaB/pykA/pykF/tpiA	6
1	BP	GO:0009181	purine ribonucleoside diphosphate catabolic process	12	8.81501e-05	6/113	15/3291	eno/fbaA/fbaB/pykA/pykF/tpiA	6
1	BP	GO:0009191	ribonucleoside diphosphate catabolic process	12	8.81501e-05	6/113	15/3291	eno/fbaA/fbaB/pykA/pykF/tpiA	6
1	BP	GO:0046032	ADP catabolic process	12	8.81501e-05	6/113	15/3291	eno/fbaA/fbaB/pykA/pykF/tpiA	6
1	BP	GO:0006163	purine nucleotide metabolic process	4	9.69535e-05	13/113	88/3291	alsE/eno/fbaA/fbaB/guaB/guaC/pykA/pykF/rpe/sgcE/talA/talB/tpiA	13
1	BP	GO:0009072	aromatic amino acid metabolic process	6	9.92368e-05	9/113	41/3291	aroD/aroF/aroG/aroH/hisA/hisF/hisH/trpA/trpC	9
1	BP	GO:0006520	amino acid metabolic process	3	0.000110454	23/113	251/3291	aroD/aroF/aroG/aroH/dapA/dgoD/eutB/gudX/hemE/hisA/hisF/hisH/leuA/metE/metF/mhpE/mmuM/rhmD/rspA/speA/trpA/trpC/ycjG	23
1	BP	GO:0009134	nucleoside diphosphate catabolic process	11	0.000110454	6/113	16/3291	eno/fbaA/fbaB/pykA/pykF/tpiA	6
1	BP	GO:0009137	purine nucleoside diphosphate catabolic process	11	0.000110454	6/113	16/3291	eno/fbaA/fbaB/pykA/pykF/tpiA	6
1	BP	GO:0019364	pyridine nucleotide catabolic process	11	0.000110454	6/113	16/3291	eno/fbaA/fbaB/pykA/pykF/tpiA	6
1	BP	GO:0046031	ADP metabolic process	11	0.000110454	6/113	16/3291	eno/fbaA/fbaB/pykA/pykF/tpiA	6
1	BP	GO:0072527	pyrimidine-containing compound metabolic process	5	0.000111559	11/113	65/3291	preA/pyrD/pyrF/rutA/sgbH/thiC/thiE/thiG/thiH/ulaD/yajO	11
1	BP	GO:0055086	nucleobase-containing small molecule metabolic process	3	0.000120292	22/113	236/3291	alsE/citE/deoC/eno/fbaA/fbaB/guaB/guaC/preA/pykA/pykF/pyrD/pyrF/rpe/rutA/sgbH/sgcE/talA/talB/tgt/tpiA/ulaD	22
1	BP	GO:0042180	cellular ketone metabolic process	5	0.000120292	10/113	54/3291	dkgA/dkgB/fsaA/fsaB/gpr/menC/ubiU/ubiV/yeaE/yihT	10
1	BP	GO:0042364	water-soluble vitamin biosynthetic process	5	0.000120292	11/113	66/3291	bioB/dkgA/dkgB/folP/panB/pdxI/pdxJ/thiC/thiE/thiG/thiH	11
1	BP	GO:0006066	alcohol metabolic process	4	0.000132679	13/113	93/3291	eutB/gatY/gatZ/glpQ/thiC/thiE/thiG/thiH/tpiA/ugpQ/yajO/ygcP/yihT	13
1	BP	GO:0009110	vitamin biosynthetic process	5	0.000132761	11/113	67/3291	bioB/dkgA/dkgB/folP/panB/pdxI/pdxJ/thiC/thiE/thiG/thiH	11
1	BP	GO:0009179	purine ribonucleoside diphosphate metabolic process	10	0.000132761	6/113	17/3291	eno/fbaA/fbaB/pykA/pykF/tpiA	6
1	BP	GO:0009261	ribonucleotide catabolic process	10	0.000132761	6/113	17/3291	eno/fbaA/fbaB/pykA/pykF/tpiA	6
1	BP	GO:1901334	lactone metabolic process	10	0.000132761	6/113	17/3291	dkgA/dkgB/sgbH/sgbU/ulaD/ulaE	6
1	BP	GO:0006796	phosphate-containing compound metabolic process	2	0.000145742	32/113	439/3291	alsE/citE/deoC/eda/eno/fbaA/fbaB/gatY/gatZ/glpQ/guaB/guaC/ispG/kbaY/kbaZ/moaA/pdxI/ppsA/pykA/pykF/pyrD/pyrF/rpe/sgcE/talA/talB/thiC/thiE/thiG/thiH/tpiA/yihT	32
1	BP	GO:0009117	nucleotide metabolic process	3	0.000152882	16/113	140/3291	alsE/deoC/eno/fbaA/fbaB/guaB/guaC/pykA/pykF/pyrD/pyrF/rpe/sgcE/talA/talB/tpiA	16
1	BP	GO:0009166	nucleotide catabolic process	8	0.000167314	7/113	26/3291	deoC/eno/fbaA/fbaB/pykA/pykF/tpiA	7
1	BP	GO:0009205	purine ribonucleoside triphosphate metabolic process	8	0.000167314	7/113	26/3291	eno/fbaA/fbaB/guaB/pykA/pykF/tpiA	7
1	BP	GO:0009135	purine nucleoside diphosphate metabolic process	10	0.000170827	6/113	18/3291	eno/fbaA/fbaB/pykA/pykF/tpiA	6
1	BP	GO:0072526	pyridine-containing compound catabolic process	10	0.000170827	6/113	18/3291	eno/fbaA/fbaB/pykA/pykF/tpiA	6
1	BP	GO:0006793	phosphorus metabolic process	2	0.00020702	32/113	449/3291	alsE/citE/deoC/eda/eno/fbaA/fbaB/gatY/gatZ/glpQ/guaB/guaC/ispG/kbaY/kbaZ/moaA/pdxI/ppsA/pykA/pykF/pyrD/pyrF/rpe/sgcE/talA/talB/thiC/thiE/thiG/thiH/tpiA/yihT	32
1	BP	GO:0006195	purine nucleotide catabolic process	9	0.00023357	6/113	19/3291	eno/fbaA/fbaB/pykA/pykF/tpiA	6
1	BP	GO:0006098	pentose-phosphate shunt	12	0.000242121	5/113	12/3291	alsE/rpe/sgcE/talA/talB	5
1	BP	GO:0032787	monocarboxylic acid metabolic process	3	0.000248906	21/113	234/3291	aceA/aroD/bioB/dgoA/dgoD/eda/eno/fadH/fbaA/fbaB/hyi/lldD/mhpE/panB/ppsA/prpB/pykA/pykF/tpiA/uxuA/yagE	21
1	BP	GO:1901292	nucleoside phosphate catabolic process	7	0.000248906	7/113	28/3291	deoC/eno/fbaA/fbaB/pykA/pykF/tpiA	7
1	BP	GO:0046364	monosaccharide biosynthetic process	9	0.000296433	6/113	20/3291	dkgA/dkgB/fbaA/kdsA/ppsA/tpiA	6
1	BP	GO:0046417	chorismate metabolic process	9	0.000296433	6/113	20/3291	aroD/aroF/aroG/aroH/ubiU/ubiV	6
1	BP	GO:0009144	purine nucleoside triphosphate metabolic process	7	0.000377292	7/113	30/3291	eno/fbaA/fbaB/guaB/pykA/pykF/tpiA	7
1	BP	GO:0009199	ribonucleoside triphosphate metabolic process	7	0.000377292	7/113	30/3291	eno/fbaA/fbaB/guaB/pykA/pykF/tpiA	7
1	BP	GO:0008652	amino acid biosynthetic process	3	0.00044214	15/113	139/3291	aroD/aroF/aroG/aroH/dapA/hisA/hisF/hisH/leuA/metE/metF/mhpE/mmuM/trpA/trpC	15
1	BP	GO:0072528	pyrimidine-containing compound biosynthetic process	6	0.000488811	8/113	42/3291	pyrD/pyrF/sgbH/thiC/thiE/thiG/thiH/ulaD	8
1	BP	GO:0006740	NADPH regeneration	10	0.000488811	5/113	14/3291	alsE/rpe/sgcE/talA/talB	5
1	BP	GO:0009185	ribonucleoside diphosphate metabolic process	8	0.000488811	6/113	22/3291	eno/fbaA/fbaB/pykA/pykF/tpiA	6
1	BP	GO:0009259	ribonucleotide metabolic process	4	0.000513917	10/113	67/3291	eno/fbaA/fbaB/guaB/guaC/pykA/pykF/pyrD/pyrF/tpiA	10
1	BP	GO:0072521	purine-containing compound metabolic process	3	0.00058192	14/113	127/3291	alsE/citE/eno/fbaA/fbaB/guaB/guaC/pykA/pykF/rpe/sgcE/talA/talB/tpiA	14
1	BP	GO:0051156	glucose 6-phosphate metabolic process	10	0.000678942	5/113	15/3291	alsE/rpe/sgcE/talA/talB	5
1	BP	GO:0043648	dicarboxylic acid metabolic process	4	0.000678942	12/113	98/3291	aroD/aroF/aroG/aroH/citE/dapA/folP/garL/gudD/hemE/ubiU/ubiV	12
1	BP	GO:0006790	sulfur compound metabolic process	3	0.000715809	13/113	114/3291	bioB/citE/metE/metF/mmuM/rutA/ssuD/thiC/thiE/thiG/thiH/yajO/yihT	13
1	BP	GO:0046034	ATP metabolic process	7	0.00076207	6/113	24/3291	eno/fbaA/fbaB/pykA/pykF/tpiA	6
1	BP	GO:0016054	organic acid catabolic process	3	0.000806649	18/113	201/3291	dgoA/dgoD/fadH/garL/gudD/mhpE/nanA/nanE/prpB/rutA/sgbH/speA/ssuD/ulaD/ulaE/uxuA/yagE/yihT	18
1	BP	GO:0019693	ribose phosphate metabolic process	4	0.000977088	10/113	73/3291	eno/fbaA/fbaB/guaB/guaC/pykA/pykF/pyrD/pyrF/tpiA	10
1	BP	GO:0006753	nucleoside phosphate metabolic process	3	0.00102731	17/113	187/3291	alsE/citE/deoC/eno/fbaA/fbaB/guaB/guaC/pykA/pykF/pyrD/pyrF/rpe/sgcE/talA/talB/tpiA	17
1	BP	GO:0006739	NADP metabolic process	9	0.0011707	5/113	17/3291	alsE/rpe/sgcE/talA/talB	5
1	BP	GO:0006772	thiamine metabolic process	9	0.0011707	5/113	17/3291	thiC/thiE/thiG/thiH/yajO	5
1	BP	GO:0042723	thiamine-containing compound metabolic process	9	0.0011707	5/113	17/3291	thiC/thiE/thiG/thiH/yajO	5
1	BP	GO:0009132	nucleoside diphosphate metabolic process	6	0.00138542	6/113	27/3291	eno/fbaA/fbaB/pykA/pykF/tpiA	6
1	BP	GO:0051596	methylglyoxal catabolic process	12	0.00138542	4/113	10/3291	dkgA/dkgB/gpr/yeaE	4
1	BP	GO:0009141	nucleoside triphosphate metabolic process	5	0.00167562	7/113	39/3291	eno/fbaA/fbaB/guaB/pykA/pykF/tpiA	7
1	BP	GO:0009150	purine ribonucleotide metabolic process	4	0.00183779	8/113	52/3291	eno/fbaA/fbaB/guaB/guaC/pykA/pykF/tpiA	8
1	BP	GO:1901617	organic hydroxy compound biosynthetic process	5	0.00192539	7/113	40/3291	aroD/pdxI/pdxJ/thiC/thiE/thiG/thiH	7
1	BP	GO:0009229	thiamine diphosphate biosynthetic process	11	0.00194508	4/113	11/3291	thiC/thiE/thiG/thiH	4
1	BP	GO:0009423	chorismate biosynthetic process	11	0.00194508	4/113	11/3291	aroD/aroF/aroG/aroH	4
1	BP	GO:0009438	methylglyoxal metabolic process	11	0.00194508	4/113	11/3291	dkgA/dkgB/gpr/yeaE	4
1	BP	GO:0042357	thiamine diphosphate metabolic process	11	0.00194508	4/113	11/3291	thiC/thiE/thiG/thiH	4
1	BP	GO:0006206	pyrimidine nucleobase metabolic process	6	0.00275542	6/113	31/3291	preA/pyrD/pyrF/rutA/sgbH/ulaD	6
1	BP	GO:0019400	alditol metabolic process	6	0.00275542	6/113	31/3291	gatY/gatZ/glpQ/tpiA/ugpQ/ygcP	6
1	BP	GO:0072523	purine-containing compound catabolic process	5	0.0045746	6/113	34/3291	eno/fbaA/fbaB/pykA/pykF/tpiA	6
1	BP	GO:0009228	thiamine biosynthetic process	8	0.00514355	4/113	14/3291	thiC/thiE/thiG/thiH	4
1	BP	GO:0019856	pyrimidine nucleobase biosynthetic process	8	0.00514355	4/113	14/3291	pyrD/pyrF/sgbH/ulaD	4
1	BP	GO:0019751	polyol metabolic process	5	0.00519162	6/113	35/3291	gatY/gatZ/glpQ/tpiA/ugpQ/ygcP	6
1	BP	GO:0043650	dicarboxylic acid biosynthetic process	5	0.00599213	6/113	36/3291	aroD/aroF/aroG/aroH/dapA/folP	6
1	BP	GO:0046365	monosaccharide catabolic process	4	0.00640272	8/113	64/3291	alsE/lldD/rhaA/rpe/sgbH/ulaD/ulaE/xylA	8
1	BP	GO:0009309	amine biosynthetic process	8	0.00640272	4/113	15/3291	hisA/speA/trpA/trpC	4
1	BP	GO:0042401	biogenic amine biosynthetic process	8	0.00640272	4/113	15/3291	hisA/speA/trpA/trpC	4
1	BP	GO:0042724	thiamine-containing compound biosynthetic process	8	0.00640272	4/113	15/3291	thiC/thiE/thiG/thiH	4
1	BP	GO:0046395	carboxylic acid catabolic process	2	0.00899447	15/113	191/3291	dgoA/dgoD/fadH/garL/gudD/mhpE/nanA/nanE/prpB/sgbH/speA/ulaD/ulaE/uxuA/yagE	15
1	BP	GO:0034308	primary alcohol metabolic process	4	0.0101632	7/113	54/3291	eutB/thiC/thiE/thiG/thiH/yajO/yihT	7
1	BP	GO:0044272	sulfur compound biosynthetic process	3	0.0111327	8/113	70/3291	bioB/metE/metF/mmuM/thiC/thiE/thiG/thiH	8
1	BP	GO:0034309	primary alcohol biosynthetic process	6	0.012723	4/113	18/3291	thiC/thiE/thiG/thiH	4
1	BP	GO:1901607	alpha-amino acid biosynthetic process	3	0.0131003	11/113	123/3291	dapA/hisA/hisF/hisH/leuA/metE/metF/mhpE/mmuM/trpA/trpC	11
1	BP	GO:0046185	aldehyde catabolic process	6	0.0153861	4/113	19/3291	dkgA/dkgB/gpr/yeaE	4
1	BP	GO:0000105	L-histidine biosynthetic process	9	0.0172977	3/113	10/3291	hisA/hisF/hisH	3
1	BP	GO:0006547	L-histidine metabolic process	9	0.0172977	3/113	10/3291	hisA/hisF/hisH	3
1	BP	GO:0052803	imidazole-containing compound metabolic process	9	0.0172977	3/113	10/3291	hisA/hisF/hisH	3
1	BP	GO:0006071	glycerol metabolic process	6	0.0178544	4/113	20/3291	glpQ/tpiA/ugpQ/ygcP	4
1	BP	GO:0046112	nucleobase biosynthetic process	6	0.0178544	4/113	20/3291	pyrD/pyrF/sgbH/ulaD	4
1	BP	GO:0019318	hexose metabolic process	3	0.0186302	8/113	77/3291	alsE/fbaA/fsaA/fsaB/lldD/ppsA/rhaA/tpiA	8
1	BP	GO:0051289	protein homotetramerization	4	0.0205105	6/113	47/3291	guaB/kbaY/rhaA/speA/ssuD/ydjI	6
1	BP	GO:0019321	pentose metabolic process	6	0.0207052	4/113	21/3291	rhaA/rpe/sgbU/xylA	4
1	BP	GO:0046165	alcohol biosynthetic process	6	0.0207052	4/113	21/3291	thiC/thiE/thiG/thiH	4
1	BP	GO:0051262	protein tetramerization	4	0.0221867	6/113	48/3291	guaB/kbaY/rhaA/speA/ssuD/ydjI	6
1	BP	GO:0170033	L-amino acid metabolic process	2	0.024959	13/113	175/3291	dapA/hemE/hisA/hisF/hisH/leuA/metE/metF/mhpE/mmuM/speA/trpA/trpC	13
1	BP	GO:0170039	proteinogenic amino acid metabolic process	2	0.024959	13/113	175/3291	dapA/hemE/hisA/hisF/hisH/leuA/metE/metF/mhpE/mmuM/speA/trpA/trpC	13
1	BP	GO:0009112	nucleobase metabolic process	3	0.0264672	6/113	50/3291	preA/pyrD/pyrF/rutA/sgbH/ulaD	6
1	BP	GO:0006586	indolalkylamine metabolic process	7	0.0270654	3/113	12/3291	hisA/trpA/trpC	3
1	BP	GO:0042430	indole-containing compound metabolic process	7	0.0270654	3/113	12/3291	hisA/trpA/trpC	3
1	BP	GO:0006091	generation of precursor metabolites and energy	2	0.031888	13/113	181/3291	aceA/alsE/eno/fbaA/fbaB/lldD/pykA/pykF/rpe/sgcE/talA/talB/tpiA	13
1	BP	GO:0170034	L-amino acid biosynthetic process	2	0.0370222	9/113	106/3291	dapA/hisA/hisF/hisH/leuA/metE/metF/mhpE/mmuM	9
1	BP	GO:0170038	proteinogenic amino acid biosynthetic process	2	0.0370222	9/113	106/3291	dapA/hisA/hisF/hisH/leuA/metE/metF/mhpE/mmuM	9
1	BP	GO:0006094	gluconeogenesis	6	0.040848	3/113	14/3291	fbaA/ppsA/tpiA	3
1	BP	GO:0019319	hexose biosynthetic process	6	0.040848	3/113	14/3291	fbaA/ppsA/tpiA	3
1	BP	GO:0046348	amino sugar catabolic process	6	0.0493955	3/113	15/3291	frlC/nanA/nanE	3
1	MF	GO:0016829	lyase activity	6	1.80224e-22	43/119	191/3235	aceA/aroD/citE/dapA/deoC/dgoA/dgoD/eda/eno/eutB/fbaA/fbaB/fsaA/fsaB/garL/gatY/gudD/gudX/hemB/hemE/hisF/hisH/kbaY/lsrF/menC/mhpE/moaA/nanA/prpB/pyrF/rhmD/rspA/sgbH/speA/thiC/thiH/trpA/trpC/ulaD/uxuA/yagE/ydjI/yihT	43
1	MF	GO:0016830	carbon-carbon lyase activity	11	4.56095e-22	28/119	68/3235	aceA/citE/deoC/dgoA/eda/fbaA/fbaB/fsaA/fsaB/garL/gatY/hemE/kbaY/lsrF/mhpE/moaA/nanA/prpB/pyrF/sgbH/speA/thiC/thiH/trpC/ulaD/yagE/ydjI/yihT	28
1	MF	GO:0016832	aldehyde-lyase activity	15	4.6491e-13	14/119	25/3235	deoC/dgoA/eda/fbaA/fbaB/fsaA/fsaB/garL/gatY/kbaY/lsrF/yagE/ydjI/yihT	14
1	MF	GO:0016861	intramolecular oxidoreductase activity, interconverting aldoses and ketoses	10	1.03025e-05	8/119	21/3235	hisA/hyi/rhaA/sgbU/tpiA/trpC/ulaE/xylA	8
1	MF	GO:0016857	racemase and epimerase activity, acting on carbohydrates and derivatives	10	1.25564e-05	8/119	22/3235	alsE/frlC/nanE/rpe/sgbU/sgcE/ulaE/ycjR	8
1	MF	GO:0016833	oxo-acid-lyase activity	14	3.20323e-05	6/119	12/3235	aceA/citE/eda/mhpE/nanA/prpB	6
1	MF	GO:0016854	racemase and epimerase activity	7	3.58621e-05	9/119	34/3235	alsE/frlC/nanE/rpe/sgbU/sgcE/ulaE/ycjG/ycjR	9
1	MF	GO:0016836	hydro-lyase activity	5	7.88407e-05	11/119	58/3235	aroD/dapA/dgoD/eno/gudD/hemB/menC/rhmD/rspA/trpA/uxuA	11
1	MF	GO:0016628	oxidoreductase activity, acting on the CH-CH group of donors, NAD or NADP as acceptor	11	0.000105599	6/119	15/3235	dusA/dusB/dusC/fadH/nemA/preA	6
1	MF	GO:0016853	isomerase activity	3	0.000137735	16/119	129/3235	alsE/epmB/frlC/hisA/hyi/nanE/rhaA/rpe/sgbU/sgcE/tpiA/trpC/ulaE/xylA/ycjG/ycjR	16
1	MF	GO:0016860	intramolecular oxidoreductase activity	7	0.000137735	8/119	32/3235	hisA/hyi/rhaA/sgbU/tpiA/trpC/ulaE/xylA	8
1	MF	GO:0000287	magnesium ion binding	3	0.000231282	19/119	182/3235	citE/dgoD/eno/garL/gudD/hemB/menC/panB/ppsA/prpB/pykA/pykF/rhmD/rspA/speA/thiE/ugpQ/ulaD/xylA	19
1	MF	GO:0010181	FMN binding	6	0.000296268	8/119	36/3235	dusA/dusB/dusC/fadH/lldD/nemA/preA/pyrD	8
1	MF	GO:0016831	carboxy-lyase activity	7	0.000387367	7/119	28/3235	eda/hemE/pyrF/sgbH/speA/trpC/ulaD	7
1	MF	GO:0016835	carbon-oxygen lyase activity	4	0.000681565	11/119	77/3235	aroD/dapA/dgoD/eno/gudD/hemB/menC/rhmD/rspA/trpA/uxuA	11
1	MF	GO:0016627	oxidoreductase activity, acting on the CH-CH group of donors	6	0.000852354	7/119	32/3235	dusA/dusB/dusC/fadH/nemA/preA/pyrD	7
1	MF	GO:0018455	alcohol dehydrogenase [NAD(P)+] activity	7	0.0116322	4/119	15/3235	dkgA/dkgB/pdxI/tas	4
1	MF	GO:0016765	transferase activity, transferring alkyl or aryl (other than methyl) groups	4	0.0216482	6/119	41/3235	aroF/aroG/aroH/folP/kdsA/thiE	6
1	MF	GO:0046914	transition metal ion binding	2	0.036747	21/119	323/3235	bioB/cutC/fbaA/gatY/hemB/ispG/kbaY/leuA/metE/mhpE/mmuM/nfo/rhaA/rpe/sgbU/tgt/thiC/thiH/uxuA/ycjR/ydjI	21
2	BP	GO:0071705	nitrogen compound transport	5	1.52403e-13	34/89	264/3291	artP/btuD/ccmA/cydC/cydD/ddpD/ddpF/dppD/dppF/glnQ/gltL/gsiA/gspH/hisP/livF/livG/macB/metN/nikD/oppD/oppF/phnK/potA/potG/proV/sapD/sapF/tauB/tcyN/thiQ/yehX/yejF/yhdZ/yojI	34
2	BP	GO:0042886	amide transport	9	1.84459e-10	17/89	71/3291	cydC/cydD/ddpD/ddpF/dppD/dppF/gsiA/macB/nikD/oppD/oppF/phnK/sapD/sapF/yejF/yhdZ/yojI	17
2	BP	GO:0015833	peptide transport	10	6.88221e-09	13/89	46/3291	ddpD/ddpF/dppD/dppF/gsiA/oppD/oppF/phnK/sapD/sapF/yejF/yhdZ/yojI	13
2	BP	GO:0015695	organic cation transport	7	8.59113e-09	16/89	80/3291	artP/cydC/cydD/glnQ/hisP/livF/livG/metN/potA/potG/proV/sapD/sapF/tcyN/thiQ/yehX	16
2	BP	GO:0006857	oligopeptide transport	10	1.34867e-07	11/89	39/3291	cydC/cydD/ddpD/ddpF/dppD/dppF/gsiA/nikD/oppD/oppF/yejF	11
2	BP	GO:0033036	macromolecule localization	4	2.97793e-06	18/89	155/3291	cydD/ddpD/ddpF/dppD/dppF/gspH/lolD/lptB/lptF/lptG/macB/malK/mdlB/mlaB/mlaF/msbA/oppD/oppF	18
2	BP	GO:0000041	transition metal ion transport	6	2.97793e-06	13/89	78/3291	ccmA/cydC/cydD/dppD/dppF/fecE/fepC/fetA/fhuC/nikD/nikE/znuB/znuC	13
2	BP	GO:1903825	organic acid transmembrane transport	6	2.97793e-06	14/89	93/3291	artP/cydC/cydD/glnQ/gltL/hisP/livF/livG/metN/proV/ssuB/tauB/tcyN/ytfR	14
2	BP	GO:0098739	import across plasma membrane	5	2.97793e-06	16/89	124/3291	artP/ccmA/fhuC/glnQ/gltL/hisP/livG/metN/nikD/nikE/oppD/oppF/proV/ytfR/znuB/znuC	16
2	BP	GO:0098657	import into cell	4	3.86645e-06	17/89	144/3291	artP/ccmA/fepC/fhuC/glnQ/gltL/hisP/livG/metN/nikD/nikE/oppD/oppF/proV/ytfR/znuB/znuC	17
2	BP	GO:0015711	organic anion transport	4	4.20272e-06	18/89	164/3291	artP/cydC/cydD/fepC/glnQ/gltL/gsiA/hisP/livF/livG/metN/proV/ssuB/tauB/tcyN/ugpC/ybhF/ytfR	18
2	BP	GO:0035672	oligopeptide transmembrane transport	10	4.20272e-06	9/89	35/3291	cydC/cydD/dppD/dppF/gsiA/nikD/oppD/oppF/yejF	9
2	BP	GO:0003333	amino acid transmembrane transport	6	7.65539e-06	12/89	74/3291	artP/cydC/cydD/glnQ/gltL/hisP/livF/livG/metN/proV/tcyN/yhdZ	12
2	BP	GO:0030001	metal ion transport	4	1.32594e-05	15/89	125/3291	ccmA/cydC/cydD/dppD/dppF/fecE/fepC/fetA/fhuC/nikD/nikE/sapD/ybhF/znuB/znuC	15
2	BP	GO:0072348	sulfur compound transport	8	1.70644e-05	9/89	42/3291	cydC/cydD/cysA/gsiA/metN/ssuB/tauB/tcyN/thiQ	9
2	BP	GO:0006865	amino acid transport	5	1.70644e-05	13/89	96/3291	artP/cydC/cydD/glnQ/gltL/hisP/livF/livG/metN/proV/tcyN/yehX/yhdZ	13
2	BP	GO:0006869	lipid transport	7	2.8162e-05	9/89	45/3291	cydD/lptB/lptF/lptG/macB/mdlB/mlaB/mlaF/msbA	9
2	BP	GO:0010876	lipid localization	7	2.8162e-05	9/89	45/3291	cydD/lptB/lptF/lptG/macB/mdlB/mlaB/mlaF/msbA	9
2	BP	GO:1905039	carboxylic acid transmembrane transport	5	3.17567e-05	12/89	87/3291	artP/cydC/cydD/glnQ/gltL/hisP/livF/livG/metN/proV/tcyN/ytfR	12
2	BP	GO:0089718	amino acid import across plasma membrane	9	9.9153e-05	7/89	29/3291	artP/glnQ/gltL/hisP/livG/metN/proV	7
2	BP	GO:0015807	L-amino acid transport	6	0.000101066	9/89	53/3291	artP/glnQ/gltL/hisP/livF/livG/metN/proV/tcyN	9
2	BP	GO:1902475	L-alpha-amino acid transmembrane transport	7	0.000107733	8/89	41/3291	artP/glnQ/gltL/hisP/livF/livG/metN/proV	8
2	BP	GO:0006826	iron ion transport	6	0.000138551	9/89	56/3291	ccmA/cydC/cydD/dppD/dppF/fecE/fepC/fetA/fhuC	9
2	BP	GO:0035351	heme transmembrane transport	14	0.000138551	5/89	13/3291	ccmA/cydC/cydD/dppD/dppF	5
2	BP	GO:0035443	tripeptide transmembrane transport	14	0.000138551	5/89	13/3291	cydC/cydD/gsiA/oppD/oppF	5
2	BP	GO:0098659	inorganic cation import across plasma membrane	10	0.000155846	6/89	22/3291	ccmA/fhuC/nikD/nikE/znuB/znuC	6
2	BP	GO:0099587	inorganic ion import across plasma membrane	10	0.000155846	6/89	22/3291	ccmA/fhuC/nikD/nikE/znuB/znuC	6
2	BP	GO:0015849	organic acid transport	4	0.000155846	14/89	141/3291	artP/cydC/cydD/glnQ/gltL/hisP/livF/livG/metN/proV/ssuB/tauB/tcyN/ytfR	14
2	BP	GO:0015698	inorganic anion transport	7	0.000168742	8/89	45/3291	cysA/fetA/modC/phnC/phnH/phnK/phnL/pstB	8
2	BP	GO:0072337	modified amino acid transport	9	0.000241955	6/89	24/3291	cydC/cydD/gsiA/proV/tcyN/yehX	6
2	BP	GO:0015886	heme transport	12	0.000241955	5/89	15/3291	ccmA/cydC/cydD/dppD/dppF	5
2	BP	GO:0042939	tripeptide transport	12	0.000241955	5/89	15/3291	cydC/cydD/gsiA/oppD/oppF	5
2	BP	GO:0006811	monoatomic ion transport	3	0.000249885	18/89	233/3291	ccmA/cydC/cydD/cysA/dppD/dppF/fecE/fepC/fetA/fhuC/modC/nikD/nikE/pstB/sapD/ybhF/znuB/znuC	18
2	BP	GO:0098660	inorganic ion transmembrane transport	3	0.000259726	15/89	170/3291	ccmA/cydC/cydD/cysA/dppD/dppF/fetA/fhuC/nikD/nikE/pstB/sapD/ybhF/znuB/znuC	15
2	BP	GO:0015804	neutral amino acid transport	7	0.000259726	7/89	36/3291	cydC/cydD/glnQ/livF/livG/proV/tcyN	7
2	BP	GO:1901678	iron coordination entity transport	6	0.000514537	7/89	40/3291	ccmA/cydC/cydD/dppD/dppF/fepC/fhuC	7
2	BP	GO:0034755	iron ion transmembrane transport	8	0.000514537	6/89	28/3291	ccmA/cydC/cydD/dppD/dppF/fhuC	6
2	BP	GO:0034220	monoatomic ion transmembrane transport	3	0.000552791	15/89	183/3291	ccmA/cydC/cydD/cysA/dppD/dppF/fhuC/modC/nikD/nikE/pstB/sapD/ybhF/znuB/znuC	15
2	BP	GO:0015716	organic phosphonate transport	15	0.00058727	4/89	10/3291	phnC/phnH/phnK/phnL	4
2	BP	GO:0006812	monoatomic cation transport	3	0.0008577	15/89	191/3291	ccmA/cydC/cydD/dppD/dppF/fecE/fepC/fetA/fhuC/nikD/nikE/sapD/ybhF/znuB/znuC	15
2	BP	GO:0051641	cellular localization	3	0.000991762	12/89	131/3291	ccmA/ddpD/ddpF/dppD/dppF/fecE/fepC/fhuC/gspH/lolD/oppD/oppF	12
2	BP	GO:0046942	carboxylic acid transport	3	0.00129107	12/89	135/3291	artP/cydC/cydD/glnQ/gltL/hisP/livF/livG/metN/proV/tcyN/ytfR	12
2	BP	GO:0098662	inorganic cation transmembrane transport	3	0.00279851	12/89	147/3291	ccmA/cydC/cydD/dppD/dppF/fhuC/nikD/nikE/sapD/ybhF/znuB/znuC	12
2	BP	GO:0000101	sulfur amino acid transport	10	0.00298158	4/89	15/3291	cydC/cydD/metN/tcyN	4
2	BP	GO:0015847	putrescine transport	10	0.00298158	4/89	15/3291	potA/potG/sapD/sapF	4
2	BP	GO:0098655	monoatomic cation transmembrane transport	3	0.00314802	12/89	150/3291	ccmA/cydC/cydD/dppD/dppF/fhuC/nikD/nikE/sapD/ybhF/znuB/znuC	12
2	BP	GO:0015750	pentose transmembrane transport	9	0.0037281	4/89	16/3291	alsA/araG/rbsA/xylG	4
2	BP	GO:0061024	membrane organization	5	0.0046318	6/89	43/3291	lptB/lptF/lptG/mlaB/mlaF/msbA	6
2	BP	GO:0015846	polyamine transport	8	0.00568847	4/89	18/3291	potA/potG/sapD/sapF	4
2	BP	GO:1901264	carbohydrate derivative transport	5	0.00568847	6/89	45/3291	lptB/lptF/lptG/mglA/msbA/ugpC	6
2	BP	GO:0015749	monosaccharide transmembrane transport	5	0.00877961	6/89	49/3291	alsA/araG/mglA/rbsA/xylG/ytfR	6
2	BP	GO:0140352	export from cell	4	0.0118986	7/89	70/3291	cydC/cydD/gspH/macB/mdlA/mdlB/ybhF	7
2	BP	GO:0042908	xenobiotic transport	5	0.0167811	5/89	39/3291	macB/mdlA/mdlB/msbA/ybhF	5
2	BP	GO:0042938	dipeptide transport	6	0.0183829	4/89	25/3291	ddpD/ddpF/dppD/dppF	4
2	BP	GO:0046618	xenobiotic export from cell	6	0.0183829	4/89	25/3291	macB/mdlA/mdlB/ybhF	4
2	BP	GO:0006302	double-strand break repair	9	0.0191352	3/89	13/3291	recF/recN/sbcC	3
2	BP	GO:0006820	monoatomic anion transport	9	0.0191352	3/89	13/3291	cysA/modC/pstB	3
2	BP	GO:0098656	monoatomic anion transmembrane transport	9	0.0191352	3/89	13/3291	cysA/modC/pstB	3
2	BP	GO:0008104	protein localization	3	0.0199758	8/89	99/3291	ddpD/ddpF/dppD/dppF/gspH/lolD/oppD/oppF	8
2	BP	GO:0070727	cellular macromolecule localization	3	0.0208858	8/89	100/3291	ddpD/ddpF/dppD/dppF/gspH/lolD/oppD/oppF	8
2	BP	GO:0015031	protein transport	3	0.0310492	7/89	86/3291	ddpD/ddpF/dppD/dppF/gspH/oppD/oppF	7
2	BP	GO:0033212	iron import into cell	5	0.0310492	4/89	30/3291	ccmA/fecE/fepC/fhuC	4
2	BP	GO:0043163	cell envelope organization	7	0.0310492	3/89	16/3291	lptB/lptF/lptG	3
2	BP	GO:0043165	Gram-negative-bacterium-type cell outer membrane assembly	7	0.0310492	3/89	16/3291	lptB/lptF/lptG	3
2	BP	GO:0044091	membrane biogenesis	7	0.0310492	3/89	16/3291	lptB/lptF/lptG	3
2	BP	GO:0071709	membrane assembly	7	0.0310492	3/89	16/3291	lptB/lptF/lptG	3
2	BP	GO:0006879	intracellular iron ion homeostasis	4	0.0387032	5/89	50/3291	ccmA/fecE/fepC/fetA/fhuC	5
2	BP	GO:0140115	export across plasma membrane	4	0.0408058	4/89	33/3291	cydC/cydD/macB/ybhF	4
2	BP	GO:0015748	organophosphate ester transport	6	0.0416204	3/89	18/3291	mlaB/mlaF/ugpC	3
2	CC	GO:0043190	ATP-binding cassette (ABC) transporter complex	11	3.27165e-55	62/91	188/2995	alsA/araG/artP/btuD/ccmA/cydC/cydD/cysA/ddpD/ddpF/dppD/dppF/fecE/fepC/fetA/fhuC/glnQ/gltL/gsiA/hisP/livF/livG/lolD/lptB/lptF/lptG/lsrA/malK/metN/mglA/modC/modF/msbA/nikD/nikE/oppD/oppF/potA/potG/proV/pstB/rbsA/sapD/sapF/ssuB/tauB/tcyN/thiQ/ugpC/xylG/ybhF/ycjV/ydcT/yehX/yejF/yhdZ/ynjD/yojI/yphE/ytfR/znuB/znuC	62
2	CC	GO:0098533	ATPase dependent transmembrane transport complex	11	7.58571e-55	62/91	192/2995	alsA/araG/artP/btuD/ccmA/cydC/cydD/cysA/ddpD/ddpF/dppD/dppF/fecE/fepC/fetA/fhuC/glnQ/gltL/gsiA/hisP/livF/livG/lolD/lptB/lptF/lptG/lsrA/malK/metN/mglA/modC/modF/msbA/nikD/nikE/oppD/oppF/potA/potG/proV/pstB/rbsA/sapD/sapF/ssuB/tauB/tcyN/thiQ/ugpC/xylG/ybhF/ycjV/ydcT/yehX/yejF/yhdZ/ynjD/yojI/yphE/ytfR/znuB/znuC	62
2	CC	GO:0098797	plasma membrane protein complex	10	2.18757e-53	63/91	213/2995	alsA/araG/artP/btuD/ccmA/cydC/cydD/cysA/ddpD/ddpF/dppD/dppF/fecE/fepC/fetA/fhuC/ftsE/glnQ/gltL/gsiA/hisP/livF/livG/lolD/lptB/lptF/lptG/lsrA/malK/metN/mglA/modC/modF/msbA/nikD/nikE/oppD/oppF/potA/potG/proV/pstB/rbsA/sapD/sapF/ssuB/tauB/tcyN/thiQ/ugpC/xylG/ybhF/ycjV/ydcT/yehX/yejF/yhdZ/ynjD/yojI/yphE/ytfR/znuB/znuC	63
2	CC	GO:1990351	transporter complex	7	3.52242e-46	65/91	298/2995	alsA/araG/artP/btuD/ccmA/cydC/cydD/cysA/ddpD/ddpF/dppD/dppF/fecE/fepC/fetA/fhuC/glnQ/gltL/gsiA/hisP/livF/livG/lolD/lptB/lptF/lptG/lsrA/macB/malK/metN/mglA/mlaB/mlaF/modC/modF/msbA/nikD/nikE/oppD/oppF/potA/potG/proV/pstB/rbsA/sapD/sapF/ssuB/tauB/tcyN/thiQ/ugpC/xylG/ybhF/ycjV/ydcT/yehX/yejF/yhdZ/ynjD/yojI/yphE/ytfR/znuB/znuC	65
2	CC	GO:1902495	transmembrane transporter complex	7	9.78578e-45	63/91	285/2995	alsA/araG/artP/btuD/ccmA/cydC/cydD/cysA/ddpD/ddpF/dppD/dppF/fecE/fepC/fetA/fhuC/glnQ/gltL/gsiA/hisP/livF/livG/lolD/lptB/lptF/lptG/lsrA/macB/malK/metN/mglA/modC/modF/msbA/nikD/nikE/oppD/oppF/potA/potG/proV/pstB/rbsA/sapD/sapF/ssuB/tauB/tcyN/thiQ/ugpC/xylG/ybhF/ycjV/ydcT/yehX/yejF/yhdZ/ynjD/yojI/yphE/ytfR/znuB/znuC	63
2	CC	GO:0098796	membrane protein complex	6	1.55587e-41	64/91	334/2995	alsA/araG/artP/btuD/ccmA/cydC/cydD/cysA/ddpD/ddpF/dppD/dppF/fecE/fepC/fetA/fhuC/ftsE/glnQ/gltL/gsiA/hisP/livF/livG/lolD/lptB/lptF/lptG/lsrA/macB/malK/metN/mglA/modC/modF/msbA/nikD/nikE/oppD/oppF/potA/potG/proV/pstB/rbsA/sapD/sapF/ssuB/tauB/tcyN/thiQ/ugpC/xylG/ybhF/ycjV/ydcT/yehX/yejF/yhdZ/ynjD/yojI/yphE/ytfR/znuB/znuC	64
2	CC	GO:0055052	ATP-binding cassette (ABC) transporter complex, substrate-binding subunit-containing	10	3.73255e-39	47/91	148/2995	alsA/araG/artP/ddpD/ddpF/dppD/dppF/fecE/fepC/fhuC/glnQ/gltL/gsiA/hisP/livF/livG/lsrA/malK/metN/mglA/modC/nikD/nikE/oppD/oppF/potG/pstB/rbsA/sapD/sapF/ssuB/tauB/tcyN/thiQ/ugpC/xylG/ybhF/ycjV/ydcT/yehX/yejF/yhdZ/ynjD/yphE/ytfR/znuB/znuC	47
2	MF	GO:0016887	ATP hydrolysis activity	17	5.00193e-97	79/91	161/3235	alsA/araG/artP/btuD/ccmA/cydC/cydD/cysA/ddpD/ddpF/dppD/dppF/ettA/fecE/fepC/fetA/fhuC/ftsE/glnQ/gltL/gsiA/hisP/livF/livG/lolD/lptB/lsrA/macB/malK/mdlA/mdlB/metN/mglA/mlaF/modC/modF/msbA/mukB/mutS/nikD/nikE/oppD/oppF/phnC/phnK/phnL/potA/potG/proV/pstB/rbbA/rbsA/sapD/sapF/sbcC/ssuB/sufC/tauB/tcyN/thiQ/ugpC/uup/uvrA/xylG/yadG/ybbA/ybhF/ybiT/ydcT/yddA/yehX/yejF/yhdZ/yheS/ynjD/yojI/yphE/ytfR/znuC	79
2	MF	GO:0017111	ribonucleoside triphosphate phosphatase activity	15	2.63354e-90	79/91	188/3235	alsA/araG/artP/btuD/ccmA/cydC/cydD/cysA/ddpD/ddpF/dppD/dppF/ettA/fecE/fepC/fetA/fhuC/ftsE/glnQ/gltL/gsiA/hisP/livF/livG/lolD/lptB/lsrA/macB/malK/mdlA/mdlB/metN/mglA/mlaF/modC/modF/msbA/mukB/mutS/nikD/nikE/oppD/oppF/phnC/phnK/phnL/potA/potG/proV/pstB/rbbA/rbsA/sapD/sapF/sbcC/ssuB/sufC/tauB/tcyN/thiQ/ugpC/uup/uvrA/xylG/yadG/ybbA/ybhF/ybiT/ydcT/yddA/yehX/yejF/yhdZ/yheS/ynjD/yojI/yphE/ytfR/znuC	79
2	MF	GO:0140657	ATP-dependent activity	13	2.85724e-86	80/91	218/3235	alsA/araG/artP/btuD/ccmA/cydC/cydD/cysA/ddpD/ddpF/dppD/dppF/ettA/fecE/fepC/fetA/fhuC/ftsE/glnQ/gltL/gsiA/hisP/livF/livG/lolD/lptB/lsrA/macB/malK/mdlA/mdlB/metN/mglA/mlaF/modC/modF/msbA/mukB/mutS/nikD/nikE/oppD/oppF/phnC/phnK/phnL/potA/potG/proV/pstB/rbbA/rbsA/sapD/sapF/sbcC/ssuB/sufC/tauB/tcyN/thiQ/ugpC/uup/uvrA/xylG/yadG/ybbA/ybhF/ybiT/ydcT/yddA/yehX/yejF/yhdZ/yheS/yhhJ/ynjD/yojI/yphE/ytfR/znuC	80
2	MF	GO:0016462	pyrophosphatase activity	13	7.48688e-84	79/91	220/3235	alsA/araG/artP/btuD/ccmA/cydC/cydD/cysA/ddpD/ddpF/dppD/dppF/ettA/fecE/fepC/fetA/fhuC/ftsE/glnQ/gltL/gsiA/hisP/livF/livG/lolD/lptB/lsrA/macB/malK/mdlA/mdlB/metN/mglA/mlaF/modC/modF/msbA/mukB/mutS/nikD/nikE/oppD/oppF/phnC/phnK/phnL/potA/potG/proV/pstB/rbbA/rbsA/sapD/sapF/sbcC/ssuB/sufC/tauB/tcyN/thiQ/ugpC/uup/uvrA/xylG/yadG/ybbA/ybhF/ybiT/ydcT/yddA/yehX/yejF/yhdZ/yheS/ynjD/yojI/yphE/ytfR/znuC	79
2	MF	GO:0016817	hydrolase activity, acting on acid anhydrides	13	7.73757e-84	79/91	221/3235	alsA/araG/artP/btuD/ccmA/cydC/cydD/cysA/ddpD/ddpF/dppD/dppF/ettA/fecE/fepC/fetA/fhuC/ftsE/glnQ/gltL/gsiA/hisP/livF/livG/lolD/lptB/lsrA/macB/malK/mdlA/mdlB/metN/mglA/mlaF/modC/modF/msbA/mukB/mutS/nikD/nikE/oppD/oppF/phnC/phnK/phnL/potA/potG/proV/pstB/rbbA/rbsA/sapD/sapF/sbcC/ssuB/sufC/tauB/tcyN/thiQ/ugpC/uup/uvrA/xylG/yadG/ybbA/ybhF/ybiT/ydcT/yddA/yehX/yejF/yhdZ/yheS/ynjD/yojI/yphE/ytfR/znuC	79
2	MF	GO:0016818	hydrolase activity, acting on acid anhydrides, in phosphorus-containing anhydrides	13	7.73757e-84	79/91	221/3235	alsA/araG/artP/btuD/ccmA/cydC/cydD/cysA/ddpD/ddpF/dppD/dppF/ettA/fecE/fepC/fetA/fhuC/ftsE/glnQ/gltL/gsiA/hisP/livF/livG/lolD/lptB/lsrA/macB/malK/mdlA/mdlB/metN/mglA/mlaF/modC/modF/msbA/mukB/mutS/nikD/nikE/oppD/oppF/phnC/phnK/phnL/potA/potG/proV/pstB/rbbA/rbsA/sapD/sapF/sbcC/ssuB/sufC/tauB/tcyN/thiQ/ugpC/uup/uvrA/xylG/yadG/ybbA/ybhF/ybiT/ydcT/yddA/yehX/yejF/yhdZ/yheS/ynjD/yojI/yphE/ytfR/znuC	79
2	MF	GO:0005524	ATP binding	7	3.83943e-61	81/91	432/3235	alsA/araG/artP/btuD/ccmA/cydC/cydD/cysA/ddpD/ddpF/dppD/dppF/ettA/fecE/fepC/fetA/fhuC/ftsE/glnQ/gltL/gsiA/hisP/livF/livG/lolD/lptB/lsrA/macB/malK/mdlA/mdlB/metN/mglA/mlaF/modC/modF/msbA/mukB/mutS/nikD/nikE/oppD/oppF/phnC/phnK/phnL/potA/potG/proV/pstB/rbbA/rbsA/recF/recN/sapD/sapF/sbcC/ssuB/sufC/tauB/tcyN/thiQ/ugpC/uup/uvrA/xylG/yadG/ybbA/ybhF/ybiT/ydcT/yddA/yehX/yejF/yhdZ/yheS/ynjD/yojI/yphE/ytfR/…	81
2	MF	GO:0032559	adenyl ribonucleotide binding	7	6.17772e-61	81/91	435/3235	alsA/araG/artP/btuD/ccmA/cydC/cydD/cysA/ddpD/ddpF/dppD/dppF/ettA/fecE/fepC/fetA/fhuC/ftsE/glnQ/gltL/gsiA/hisP/livF/livG/lolD/lptB/lsrA/macB/malK/mdlA/mdlB/metN/mglA/mlaF/modC/modF/msbA/mukB/mutS/nikD/nikE/oppD/oppF/phnC/phnK/phnL/potA/potG/proV/pstB/rbbA/rbsA/recF/recN/sapD/sapF/sbcC/ssuB/sufC/tauB/tcyN/thiQ/ugpC/uup/uvrA/xylG/yadG/ybbA/ybhF/ybiT/ydcT/yddA/yehX/yejF/yhdZ/yheS/ynjD/yojI/yphE/ytfR/…	81
2	MF	GO:0035639	purine ribonucleoside triphosphate binding	6	2.08886e-57	81/91	478/3235	alsA/araG/artP/btuD/ccmA/cydC/cydD/cysA/ddpD/ddpF/dppD/dppF/ettA/fecE/fepC/fetA/fhuC/ftsE/glnQ/gltL/gsiA/hisP/livF/livG/lolD/lptB/lsrA/macB/malK/mdlA/mdlB/metN/mglA/mlaF/modC/modF/msbA/mukB/mutS/nikD/nikE/oppD/oppF/phnC/phnK/phnL/potA/potG/proV/pstB/rbbA/rbsA/recF/recN/sapD/sapF/sbcC/ssuB/sufC/tauB/tcyN/thiQ/ugpC/uup/uvrA/xylG/yadG/ybbA/ybhF/ybiT/ydcT/yddA/yehX/yejF/yhdZ/yheS/ynjD/yojI/yphE/ytfR/…	81
2	MF	GO:0032555	purine ribonucleotide binding	6	7.82155e-56	81/91	499/3235	alsA/araG/artP/btuD/ccmA/cydC/cydD/cysA/ddpD/ddpF/dppD/dppF/ettA/fecE/fepC/fetA/fhuC/ftsE/glnQ/gltL/gsiA/hisP/livF/livG/lolD/lptB/lsrA/macB/malK/mdlA/mdlB/metN/mglA/mlaF/modC/modF/msbA/mukB/mutS/nikD/nikE/oppD/oppF/phnC/phnK/phnL/potA/potG/proV/pstB/rbbA/rbsA/recF/recN/sapD/sapF/sbcC/ssuB/sufC/tauB/tcyN/thiQ/ugpC/uup/uvrA/xylG/yadG/ybbA/ybhF/ybiT/ydcT/yddA/yehX/yejF/yhdZ/yheS/ynjD/yojI/yphE/ytfR/…	81
2	MF	GO:0140359	ABC-type transporter activity	25	1.84596e-50	39/91	56/3235	alsA/araG/artP/btuD/ccmA/cydC/cydD/cysA/fhuC/glnQ/gltL/hisP/macB/malK/mdlA/mdlB/metN/modC/msbA/nikD/nikE/phnC/potA/potG/rbbA/rbsA/ssuB/tauB/tcyN/thiQ/ugpC/xylG/yddA/yehX/yhdZ/yhhJ/yojI/ytfR/znuC	39
2	MF	GO:0042626	ATPase-coupled transmembrane transporter activity	19	1.96503e-50	44/91	81/3235	alsA/araG/artP/btuD/ccmA/cydC/cydD/cysA/fecE/fhuC/glnQ/gltL/gsiA/hisP/macB/malK/mdlA/mdlB/metN/modC/modF/msbA/nikD/nikE/phnC/potA/potG/pstB/rbbA/rbsA/ssuB/tauB/tcyN/thiQ/ugpC/xylG/yddA/yehX/yejF/yhdZ/yhhJ/yojI/ytfR/znuC	44
2	MF	GO:0015399	primary active transmembrane transporter activity	14	8.1964e-43	44/91	110/3235	alsA/araG/artP/btuD/ccmA/cydC/cydD/cysA/fecE/fhuC/glnQ/gltL/gsiA/hisP/macB/malK/mdlA/mdlB/metN/modC/modF/msbA/nikD/nikE/phnC/potA/potG/pstB/rbbA/rbsA/ssuB/tauB/tcyN/thiQ/ugpC/xylG/yddA/yehX/yejF/yhdZ/yhhJ/yojI/ytfR/znuC	44
2	MF	GO:0022804	active transmembrane transporter activity	6	2.21676e-24	45/91	280/3235	alsA/araG/artP/btuD/ccmA/cydC/cydD/cysA/fecE/fetA/fhuC/glnQ/gltL/gsiA/hisP/macB/malK/mdlA/mdlB/metN/modC/modF/msbA/nikD/nikE/phnC/potA/potG/pstB/rbbA/rbsA/ssuB/tauB/tcyN/thiQ/ugpC/xylG/yddA/yehX/yejF/yhdZ/yhhJ/yojI/ytfR/znuC	45
2	MF	GO:0015101	organic cation transmembrane transporter activity	8	3.78842e-07	11/91	49/3235	glnQ/hisP/livF/livG/metN/potA/potG/sapD/sapF/thiQ/yehX	11
2	MF	GO:1901682	sulfur compound transmembrane transporter activity	9	5.00428e-05	7/91	28/3235	cysA/gsiA/metN/ssuB/tauB/tcyN/thiQ	7
2	MF	GO:0015171	amino acid transmembrane transporter activity	6	6.90492e-05	9/91	53/3235	artP/glnQ/gltL/hisP/livF/livG/metN/tcyN/yhdZ	9
2	MF	GO:0005319	lipid transporter activity	8	0.00033781	6/91	26/3235	cydD/macB/mdlB/mlaB/mlaF/msbA	6
2	MF	GO:0015145	monosaccharide transmembrane transporter activity	7	0.000716036	6/91	30/3235	alsA/araG/mglA/rbsA/xylG/ytfR	6
2	MF	GO:0051119	sugar transmembrane transporter activity	7	0.000716036	6/91	30/3235	alsA/araG/mglA/rbsA/xylG/ytfR	6
2	MF	GO:0015203	polyamine transmembrane transporter activity	11	0.00158871	4/91	13/3235	potA/potG/sapD/sapF	4
2	MF	GO:0015179	L-amino acid transmembrane transporter activity	6	0.00158871	6/91	35/3235	glnQ/hisP/livF/livG/metN/tcyN	6
2	MF	GO:0046915	transition metal ion transmembrane transporter activity	7	0.00229873	5/91	25/3235	fhuC/nikD/nikE/znuB/znuC	5
2	MF	GO:0008514	organic anion transmembrane transporter activity	3	0.00229873	10/91	104/3235	glnQ/gsiA/hisP/livF/livG/metN/ssuB/tauB/tcyN/ugpC	10
2	MF	GO:0015103	inorganic anion transmembrane transporter activity	6	0.00595022	5/91	31/3235	cysA/fetA/modC/phnC/pstB	5
2	MF	GO:0170055	lipid transmembrane transporter activity	7	0.00765399	4/91	20/3235	cydD/macB/mdlB/msbA	4
2	MF	GO:0005342	organic acid transmembrane transporter activity	3	0.0141598	8/91	92/3235	glnQ/hisP/livF/livG/metN/ssuB/tauB/tcyN	8
2	MF	GO:0042910	xenobiotic transmembrane transporter activity	5	0.0192778	4/91	26/3235	macB/mdlA/mdlB/msbA	4
2	MF	GO:0015144	carbohydrate transmembrane transporter activity	3	0.0257864	7/91	82/3235	alsA/araG/malK/mglA/rbsA/xylG/ytfR	7
2	MF	GO:0072349	modified amino acid transmembrane transporter activity	7	0.030514	3/91	16/3235	gsiA/tcyN/yehX	3
2	MF	GO:0015175	neutral L-amino acid transmembrane transporter activity	6	0.0351365	3/91	17/3235	glnQ/livF/livG	3
2	MF	GO:0042887	amide transmembrane transporter activity	4	0.0356879	4/91	32/3235	dppD/dppF/gsiA/macB	4
2	MF	GO:0015318	inorganic molecular entity transmembrane transporter activity	2	0.0366057	10/91	158/3235	cysA/fetA/fhuC/modC/nikD/nikE/phnC/pstB/znuB/znuC	10
2	MF	GO:0019829	ATPase-coupled monoatomic cation transmembrane transporter activity	6	0.0376716	3/91	18/3235	nikD/nikE/znuC	3
2	MF	GO:1901505	carbohydrate derivative transmembrane transporter activity	4	0.0403239	4/91	34/3235	mglA/oppD/oppF/ugpC	4
3	BP	GO:1901605	alpha-amino acid metabolic process	9	5.69516e-24	33/58	199/3291	adiA/alaA/alaC/argD/aspC/astC/avtA/cadA/csdA/gabT/gadA/gadB/gcvP/glyA/hisC/iscS/kbl/ldcC/ltaE/malY/metB/metC/patA/selA/serC/speC/speF/sufS/tnaA/tyrB/ydcR/yhfS/yjiR	33
3	BP	GO:0006520	amino acid metabolic process	8	3.90314e-22	34/58	251/3291	adiA/alaA/alaC/argD/aspC/astC/avtA/cadA/csdA/gabT/gadA/gadB/gcvP/glyA/hisC/iscS/kbl/ldcC/ltaE/malY/metB/metC/patA/puuE/selA/serC/speC/speF/sufS/tnaA/tyrB/ydcR/yhfS/yjiR	34
3	BP	GO:0019752	carboxylic acid metabolic process	4	7.51688e-17	38/58	487/3291	adiA/alaA/alaC/argD/aspC/astC/avtA/bioA/bioF/cadA/csdA/fadR/gabT/gadA/gadB/gcvP/glyA/hisC/iscS/kbl/ldcC/lgoR/ltaE/malY/metB/metC/patA/puuE/selA/serC/speC/speF/sufS/tnaA/tyrB/ydcR/yhfS/yjiR	38
3	BP	GO:0170033	L-amino acid metabolic process	8	5.25093e-16	25/58	175/3291	adiA/alaA/alaC/argD/aspC/astC/avtA/csdA/gadA/gadB/gcvP/glyA/hisC/iscS/kbl/ltaE/malY/metB/metC/patA/selA/serC/tnaA/tyrB/yhfS	25
3	BP	GO:0170039	proteinogenic amino acid metabolic process	8	5.25093e-16	25/58	175/3291	adiA/alaA/alaC/argD/aspC/astC/avtA/csdA/gadA/gadB/gcvP/glyA/hisC/iscS/kbl/ltaE/malY/metB/metC/patA/selA/serC/tnaA/tyrB/yhfS	25
3	BP	GO:0009063	amino acid catabolic process	13	6.06203e-14	17/58	74/3291	adiA/astC/cadA/csdA/gabT/gadA/gadB/gcvP/glyA/iscS/kbl/ldcC/ltaE/metC/patA/puuE/tnaA	17
3	BP	GO:0170041	non-proteinogenic amino acid metabolic process	22	1.13407e-12	12/58	31/3291	alaA/alaC/argD/astC/avtA/gabT/metB/metC/puuE/speC/speF/yhfS	12
3	BP	GO:1901606	alpha-amino acid catabolic process	14	1.56554e-12	15/58	63/3291	adiA/astC/cadA/csdA/gadA/gadB/gcvP/glyA/iscS/kbl/ldcC/ltaE/metC/patA/tnaA	15
3	BP	GO:1901607	alpha-amino acid biosynthetic process	8	2.71685e-10	17/58	123/3291	alaA/alaC/argD/aspC/astC/avtA/gabT/glyA/hisC/ltaE/malY/metB/metC/selA/serC/tyrB/yhfS	17
3	BP	GO:0170034	L-amino acid biosynthetic process	9	2.71685e-10	16/58	106/3291	alaA/alaC/argD/aspC/astC/avtA/glyA/hisC/ltaE/malY/metB/metC/selA/serC/tyrB/yhfS	16
3	BP	GO:0170038	proteinogenic amino acid biosynthetic process	9	2.71685e-10	16/58	106/3291	alaA/alaC/argD/aspC/astC/avtA/glyA/hisC/ltaE/malY/metB/metC/selA/serC/tyrB/yhfS	16
3	BP	GO:0009069	serine family amino acid metabolic process	16	6.2966e-10	11/58	40/3291	csdA/gcvP/glyA/iscS/kbl/ltaE/metB/metC/selA/serC/yhfS	11
3	BP	GO:0170035	L-amino acid catabolic process	13	6.2966e-10	12/58	52/3291	adiA/astC/csdA/gadA/gadB/gcvP/glyA/iscS/kbl/ltaE/metC/patA	12
3	BP	GO:0170040	proteinogenic amino acid catabolic process	13	6.2966e-10	12/58	52/3291	adiA/astC/csdA/gadA/gadB/gcvP/glyA/iscS/kbl/ltaE/metC/patA	12
3	BP	GO:0016053	organic acid biosynthetic process	6	8.14311e-10	20/58	201/3291	alaA/alaC/argD/aspC/astC/avtA/bioA/bioF/fadR/gabT/glyA/hisC/ltaE/malY/metB/metC/selA/serC/tyrB/yhfS	20
3	BP	GO:0046394	carboxylic acid biosynthetic process	6	8.14311e-10	20/58	201/3291	alaA/alaC/argD/aspC/astC/avtA/bioA/bioF/fadR/gabT/glyA/hisC/ltaE/malY/metB/metC/selA/serC/tyrB/yhfS	20
3	BP	GO:0008652	amino acid biosynthetic process	7	1.15725e-09	17/58	139/3291	alaA/alaC/argD/aspC/astC/avtA/gabT/glyA/hisC/ltaE/malY/metB/metC/selA/serC/tyrB/yhfS	17
3	BP	GO:0046395	carboxylic acid catabolic process	5	2.17537e-08	18/58	191/3291	adiA/astC/cadA/csdA/gabT/gadA/gadB/gcvP/glyA/iscS/kbl/ldcC/lgoR/ltaE/metC/patA/puuE/tnaA	18
3	BP	GO:0016054	organic acid catabolic process	5	4.76905e-08	18/58	201/3291	adiA/astC/cadA/csdA/gabT/gadA/gadB/gcvP/glyA/iscS/kbl/ldcC/lgoR/ltaE/metC/patA/puuE/tnaA	18
3	BP	GO:0044283	small molecule biosynthetic process	4	1.92733e-07	21/58	305/3291	alaA/alaC/argD/aspC/astC/avtA/bioA/bioF/fadR/gabT/glyA/hisC/iscS/ltaE/malY/metB/metC/selA/serC/tyrB/yhfS	21
3	BP	GO:0009066	aspartate family amino acid metabolic process	10	5.32514e-07	10/58	59/3291	argD/kbl/ltaE/malY/metB/metC/patA/serC/tyrB/yhfS	10
3	BP	GO:0044248	cellular catabolic process	4	7.55614e-07	18/58	241/3291	adiA/astC/cadA/csdA/gabT/gadA/gadB/gcvP/glyA/iscS/kbl/ldcC/lgoR/ltaE/metC/patA/puuE/tnaA	18
3	BP	GO:0006591	ornithine metabolic process	28	3.90603e-06	5/58	10/3291	argD/astC/gabT/speC/speF	5
3	BP	GO:0045892	negative regulation of DNA-templated transcription	5	8.3931e-06	13/58	145/3291	dgoR/exuR/fadR/frlR/glaR/lldR/mcbR/mngR/nanR/phnF/yegW/yidP/yihL	13
3	BP	GO:1902679	negative regulation of RNA biosynthetic process	5	8.3931e-06	13/58	145/3291	dgoR/exuR/fadR/frlR/glaR/lldR/mcbR/mngR/nanR/phnF/yegW/yidP/yihL	13
3	BP	GO:0006534	cysteine metabolic process	16	1.04618e-05	6/58	21/3291	csdA/iscS/metB/metC/sufS/yhfS	6
3	BP	GO:0051253	negative regulation of RNA metabolic process	5	1.15212e-05	13/58	150/3291	dgoR/exuR/fadR/frlR/glaR/lldR/mcbR/mngR/nanR/phnF/yegW/yidP/yihL	13
3	BP	GO:0006355	regulation of DNA-templated transcription	3	1.2057e-05	20/58	360/3291	dgoR/exuR/fadR/frlR/glaR/glcC/lgoR/lldR/mcbR/mngR/nanR/phnF/rspR/uxuR/ydcR/yegW/yidP/yieP/yihL/yjiR	20
3	BP	GO:2001141	regulation of RNA biosynthetic process	3	1.2057e-05	20/58	360/3291	dgoR/exuR/fadR/frlR/glaR/glcC/lgoR/lldR/mcbR/mngR/nanR/phnF/rspR/uxuR/ydcR/yegW/yidP/yieP/yihL/yjiR	20
3	BP	GO:0000096	sulfur amino acid metabolic process	12	1.20675e-05	7/58	34/3291	csdA/iscS/malY/metB/metC/sufS/yhfS	7
3	BP	GO:0009067	aspartate family amino acid biosynthetic process	11	1.43992e-05	7/58	35/3291	argD/malY/metB/metC/serC/tyrB/yhfS	7
3	BP	GO:0006351	DNA-templated transcription	3	1.55643e-05	20/58	368/3291	dgoR/exuR/fadR/frlR/glaR/glcC/lgoR/lldR/mcbR/mngR/nanR/phnF/rspR/uxuR/ydcR/yegW/yidP/yieP/yihL/yjiR	20
3	BP	GO:0051252	regulation of RNA metabolic process	3	1.71882e-05	20/58	371/3291	dgoR/exuR/fadR/frlR/glaR/glcC/lgoR/lldR/mcbR/mngR/nanR/phnF/rspR/uxuR/ydcR/yegW/yidP/yieP/yihL/yjiR	20
3	BP	GO:0045934	negative regulation of nucleobase-containing compound metabolic process	5	1.91986e-05	13/58	160/3291	dgoR/exuR/fadR/frlR/glaR/lldR/mcbR/mngR/nanR/phnF/yegW/yidP/yihL	13
3	BP	GO:0044282	small molecule catabolic process	3	2.27215e-05	18/58	311/3291	adiA/astC/cadA/csdA/gabT/gadA/gadB/gcvP/glyA/iscS/kbl/ldcC/lgoR/ltaE/metC/patA/puuE/tnaA	18
3	BP	GO:0009070	serine family amino acid biosynthetic process	14	2.33488e-05	6/58	25/3291	glyA/ltaE/metB/selA/serC/yhfS	6
3	BP	GO:0009071	serine family amino acid catabolic process	19	2.70433e-05	5/58	15/3291	csdA/gcvP/glyA/iscS/metC	5
3	BP	GO:0019219	regulation of nucleobase-containing compound metabolic process	3	2.80095e-05	20/58	386/3291	dgoR/exuR/fadR/frlR/glaR/glcC/lgoR/lldR/mcbR/mngR/nanR/phnF/rspR/uxuR/ydcR/yegW/yidP/yieP/yihL/yjiR	20
3	BP	GO:0010468	regulation of gene expression	3	3.85009e-05	21/58	431/3291	dgoR/exuR/fadR/frlR/glaR/glcC/lgoR/lldR/mcbR/mngR/nanR/phnF/rspR/selA/uxuR/ydcR/yegW/yidP/yieP/yihL/yjiR	21
3	BP	GO:0010556	regulation of macromolecule biosynthetic process	3	4.04705e-05	21/58	433/3291	dgoR/exuR/fadR/frlR/glaR/glcC/lgoR/lldR/mcbR/mngR/nanR/phnF/rspR/selA/uxuR/ydcR/yegW/yidP/yieP/yihL/yjiR	21
3	BP	GO:0031326	regulation of cellular biosynthetic process	3	4.41587e-05	21/58	436/3291	dgoR/exuR/fadR/frlR/glaR/glcC/lgoR/lldR/mcbR/mngR/nanR/phnF/rspR/selA/uxuR/ydcR/yegW/yidP/yieP/yihL/yjiR	21
3	BP	GO:0009889	regulation of biosynthetic process	3	4.99608e-05	21/58	440/3291	dgoR/exuR/fadR/frlR/glaR/glcC/lgoR/lldR/mcbR/mngR/nanR/phnF/rspR/selA/uxuR/ydcR/yegW/yidP/yieP/yihL/yjiR	21
3	BP	GO:0031323	regulation of cellular metabolic process	3	5.24981e-05	21/58	442/3291	dgoR/exuR/fadR/frlR/glaR/glcC/lgoR/lldR/mcbR/mngR/nanR/phnF/rspR/selA/uxuR/ydcR/yegW/yidP/yieP/yihL/yjiR	21
3	BP	GO:0032774	RNA biosynthetic process	3	7.70247e-05	22/58	492/3291	dgoR/exuR/fadR/frlR/glaR/glcC/iscS/lgoR/lldR/mcbR/mngR/nanR/phnF/rspR/selA/uxuR/ydcR/yegW/yidP/yieP/yihL/yjiR	22
3	BP	GO:0080090	regulation of primary metabolic process	3	7.70247e-05	21/58	454/3291	dgoR/exuR/fadR/frlR/glaR/glcC/lgoR/lldR/mcbR/mngR/nanR/phnF/rspR/selA/uxuR/ydcR/yegW/yidP/yieP/yihL/yjiR	21
3	BP	GO:0060255	regulation of macromolecule metabolic process	3	0.000117782	21/58	467/3291	dgoR/exuR/fadR/frlR/glaR/glcC/lgoR/lldR/mcbR/mngR/nanR/phnF/rspR/selA/uxuR/ydcR/yegW/yidP/yieP/yihL/yjiR	21
3	BP	GO:0010558	negative regulation of macromolecule biosynthetic process	4	0.000131406	13/58	196/3291	dgoR/exuR/fadR/frlR/glaR/lldR/mcbR/mngR/nanR/phnF/yegW/yidP/yihL	13
3	BP	GO:0009890	negative regulation of biosynthetic process	4	0.000131406	13/58	197/3291	dgoR/exuR/fadR/frlR/glaR/lldR/mcbR/mngR/nanR/phnF/yegW/yidP/yihL	13
3	BP	GO:0031324	negative regulation of cellular metabolic process	4	0.000131406	13/58	197/3291	dgoR/exuR/fadR/frlR/glaR/lldR/mcbR/mngR/nanR/phnF/yegW/yidP/yihL	13
3	BP	GO:0031327	negative regulation of cellular biosynthetic process	4	0.000131406	13/58	197/3291	dgoR/exuR/fadR/frlR/glaR/lldR/mcbR/mngR/nanR/phnF/yegW/yidP/yihL	13
3	BP	GO:0006553	lysine metabolic process	13	0.000154923	5/58	22/3291	argD/cadA/ldcC/patA/serC	5
3	BP	GO:0019222	regulation of metabolic process	2	0.000154923	21/58	479/3291	dgoR/exuR/fadR/frlR/glaR/glcC/lgoR/lldR/mcbR/mngR/nanR/phnF/rspR/selA/uxuR/ydcR/yegW/yidP/yieP/yihL/yjiR	21
3	BP	GO:0010605	negative regulation of macromolecule metabolic process	3	0.000299433	13/58	214/3291	dgoR/exuR/fadR/frlR/glaR/lldR/mcbR/mngR/nanR/phnF/yegW/yidP/yihL	13
3	BP	GO:0009892	negative regulation of metabolic process	3	0.000324047	13/58	216/3291	dgoR/exuR/fadR/frlR/glaR/lldR/mcbR/mngR/nanR/phnF/yegW/yidP/yihL	13
3	BP	GO:0009445	putrescine metabolic process	16	0.000370289	4/58	14/3291	patA/puuE/speC/speF	4
3	BP	GO:0006790	sulfur compound metabolic process	4	0.000611273	9/58	114/3291	bioA/bioF/csdA/iscS/malY/metB/metC/sufS/yhfS	9
3	BP	GO:0006555	methionine metabolic process	14	0.000611273	4/58	16/3291	malY/metB/metC/yhfS	4
3	BP	GO:0009086	methionine biosynthetic process	14	0.000611273	4/58	16/3291	malY/metB/metC/yhfS	4
3	BP	GO:2000143	negative regulation of DNA-templated transcription initiation	14	0.000611273	4/58	16/3291	dgoR/glaR/lldR/nanR	4
3	BP	GO:0048523	negative regulation of cellular process	3	0.000760091	13/58	237/3291	dgoR/exuR/fadR/frlR/glaR/lldR/mcbR/mngR/nanR/phnF/yegW/yidP/yihL	13
3	BP	GO:0009065	glutamine family amino acid catabolic process	13	0.000763026	4/58	17/3291	adiA/astC/gadA/gadB	4
3	BP	GO:0044272	sulfur compound biosynthetic process	6	0.000794499	7/58	70/3291	bioA/bioF/iscS/malY/metB/metC/yhfS	7
3	BP	GO:0006595	polyamine metabolic process	13	0.000937456	4/58	18/3291	patA/puuE/speC/speF	4
3	BP	GO:0048519	negative regulation of biological process	3	0.00148394	13/58	255/3291	dgoR/exuR/fadR/frlR/glaR/lldR/mcbR/mngR/nanR/phnF/yegW/yidP/yihL	13
3	BP	GO:0009079	pyruvate family amino acid biosynthetic process	11	0.00170831	4/58	21/3291	alaA/alaC/avtA/tyrB	4
3	BP	GO:0046416	D-amino acid metabolic process	17	0.0022762	3/58	10/3291	alaA/alaC/avtA	3
3	BP	GO:0051453	regulation of intracellular pH	17	0.0022762	3/58	10/3291	adiA/gadA/gadB	3
3	BP	GO:0009078	pyruvate family amino acid metabolic process	10	0.00235326	4/58	23/3291	alaA/alaC/avtA/tyrB	4
3	BP	GO:0000097	sulfur amino acid biosynthetic process	9	0.00376406	4/58	26/3291	malY/metB/metC/yhfS	4
3	BP	GO:0030641	regulation of cellular pH	14	0.0038402	3/58	12/3291	adiA/gadA/gadB	3
3	BP	GO:0170044	non-proteinogenic amino acid catabolic process	14	0.0038402	3/58	12/3291	astC/gabT/puuE	3
3	BP	GO:0006525	arginine metabolic process	8	0.00417932	4/58	27/3291	adiA/argD/astC/gabT	4
3	BP	GO:0043648	dicarboxylic acid metabolic process	4	0.00530552	7/58	98/3291	argD/aspC/astC/gadA/gadB/serC/tyrB	7
3	BP	GO:0006563	L-serine metabolic process	12	0.00572077	3/58	14/3291	glyA/serC/yhfS	3
3	BP	GO:0006885	regulation of pH	12	0.00572077	3/58	14/3291	adiA/gadA/gadB	3
3	BP	GO:1902221	erythrose 4-phosphate/phosphoenolpyruvate family amino acid metabolic process	12	0.00572077	3/58	14/3291	aspC/tnaA/tyrB	3
3	BP	GO:0006576	biogenic amine metabolic process	6	0.00572077	5/58	50/3291	patA/puuE/speC/speF/tnaA	5
3	BP	GO:0009064	glutamine family amino acid metabolic process	5	0.0066584	5/58	52/3291	adiA/argD/astC/gadA/gadB	5
3	BP	GO:0009308	amine metabolic process	5	0.0066584	5/58	52/3291	patA/puuE/speC/speF/tnaA	5
3	BP	GO:0006536	glutamate metabolic process	10	0.00989423	3/58	17/3291	astC/gadA/gadB	3
3	BP	GO:0009068	aspartate family amino acid catabolic process	9	0.0135811	3/58	19/3291	kbl/ltaE/patA	3
3	BP	GO:0009072	aromatic amino acid metabolic process	6	0.0176274	4/58	41/3291	aspC/hisC/tnaA/tyrB	4
3	BP	GO:0044273	sulfur compound catabolic process	8	0.0202894	3/58	22/3291	csdA/iscS/metC	3
3	BP	GO:2000142	regulation of DNA-templated transcription initiation	5	0.0204291	4/58	43/3291	dgoR/glaR/lldR/nanR	4
3	BP	GO:0006352	DNA-templated transcription initiation	5	0.0237464	4/58	45/3291	dgoR/glaR/lldR/nanR	4
3	BP	GO:0016226	iron-sulfur cluster assembly	7	0.0248135	3/58	24/3291	csdA/iscS/sufS	3
3	BP	GO:0031163	metallo-sulfur cluster assembly	7	0.0248135	3/58	24/3291	csdA/iscS/sufS	3
3	BP	GO:0009447	putrescine catabolic process	11	0.0380651	2/58	10/3291	patA/puuE	2
3	BP	GO:0006090	pyruvate metabolic process	6	0.0440011	3/58	30/3291	alaA/alaC/metC	3
3	BP	GO:0006527	arginine catabolic process	10	0.0440011	2/58	11/3291	adiA/astC	2
3	BP	GO:0006567	threonine catabolic process	10	0.0440011	2/58	11/3291	kbl/ltaE	2
3	BP	GO:0006598	polyamine catabolic process	10	0.0440011	2/58	11/3291	patA/puuE	2
3	MF	GO:0030170	pyridoxal phosphate binding	36	6.47074e-57	38/58	59/3235	adiA/alaA/alaC/argD/arnB/aspC/astC/avtA/bioA/bioF/csdA/gabT/gadA/gadB/gcvP/glyA/hemL/hisC/iscS/kbl/ltaE/malY/metB/metC/patA/puuE/selA/serC/speC/speF/sufS/tnaA/tyrB/wecE/ybdL/ydcR/yhfS/yjiR	38
3	MF	GO:0070279	vitamin B6 binding	36	6.47074e-57	38/58	59/3235	adiA/alaA/alaC/argD/arnB/aspC/astC/avtA/bioA/bioF/csdA/gabT/gadA/gadB/gcvP/glyA/hemL/hisC/iscS/kbl/ltaE/malY/metB/metC/patA/puuE/selA/serC/speC/speF/sufS/tnaA/tyrB/wecE/ybdL/ydcR/yhfS/yjiR	38
3	MF	GO:0019842	vitamin binding	25	1.47426e-48	38/58	85/3235	adiA/alaA/alaC/argD/arnB/aspC/astC/avtA/bioA/bioF/csdA/gabT/gadA/gadB/gcvP/glyA/hemL/hisC/iscS/kbl/ltaE/malY/metB/metC/patA/puuE/selA/serC/speC/speF/sufS/tnaA/tyrB/wecE/ybdL/ydcR/yhfS/yjiR	38
3	MF	GO:0008483	transaminase activity	42	5.7691e-29	19/58	25/3235	alaA/alaC/argD/arnB/aspC/astC/avtA/bioA/gabT/hemL/hisC/patA/puuE/serC/tyrB/wecE/ybdL/ydcR/yjiR	19
3	MF	GO:0016769	transferase activity, transferring nitrogenous groups	41	1.69447e-28	19/58	26/3235	alaA/alaC/argD/arnB/aspC/astC/avtA/bioA/gabT/hemL/hisC/patA/puuE/serC/tyrB/wecE/ybdL/ydcR/yjiR	19
3	MF	GO:0003700	DNA-binding transcription factor activity	5	8.15613e-10	20/58	204/3235	dgoR/exuR/fadR/frlR/glaR/glcC/lgoR/lldR/mcbR/mngR/nanR/phnF/rspR/uxuR/ydcR/yegW/yidP/yieP/yihL/yjiR	20
3	MF	GO:0016846	carbon-sulfur lyase activity	33	2.43115e-09	7/58	12/3235	csdA/iscS/malY/metB/metC/sufS/tnaA	7
3	MF	GO:0140110	transcription regulator activity	5	3.70594e-09	20/58	225/3235	dgoR/exuR/fadR/frlR/glaR/glcC/lgoR/lldR/mcbR/mngR/nanR/phnF/rspR/uxuR/ydcR/yegW/yidP/yieP/yihL/yjiR	20
3	MF	GO:0016829	lyase activity	5	6.47351e-07	16/58	191/3235	adiA/cadA/csdA/gadA/gadB/glyA/iscS/ldcC/ltaE/malY/metB/metC/speC/speF/sufS/tnaA	16
3	MF	GO:0016830	carbon-carbon lyase activity	8	1.12591e-06	10/58	68/3235	adiA/cadA/gadA/gadB/glyA/ldcC/ltaE/speC/speF/tnaA	10
3	MF	GO:0016831	carboxy-lyase activity	14	1.85084e-06	7/58	28/3235	adiA/cadA/gadA/gadB/ldcC/speC/speF	7
3	MF	GO:0042803	protein homodimerization activity	3	5.75921e-05	17/58	304/3235	alaA/alaC/aspC/bioA/bioF/fadR/gabT/glyA/hemL/malY/nanR/patA/serC/speF/sufS/tyrB/ybdL	17
3	MF	GO:0046983	protein dimerization activity	3	0.000110064	17/58	321/3235	alaA/alaC/aspC/bioA/bioF/fadR/gabT/glyA/hemL/malY/nanR/patA/serC/speF/sufS/tyrB/ybdL	17
3	MF	GO:0016783	sulfurtransferase activity	9	0.0172911	3/58	19/3235	csdA/iscS/sufS	3
3	MF	GO:0001217	DNA-binding transcription repressor activity	6	0.0396225	3/58	26/3235	dgoR/lldR/nanR	3
4	BP	GO:0009225	nucleotide-sugar metabolic process	24	0.000235987	5/30	23/3291	fcl/gmd/rfbB/rfbD/rffG	5
4	BP	GO:0009226	nucleotide-sugar biosynthetic process	26	0.00108944	4/30	17/3291	fcl/gmd/rfbB/rfbD	4
4	BP	GO:0032787	monocarboxylic acid metabolic process	5	0.0013612	10/30	234/3291	ahr/fabG/fabI/hcaB/hdhA/idnD/idnO/kduD/lgoD/maeA	10
4	BP	GO:0005975	carbohydrate metabolic process	4	0.00168264	12/30	366/3291	galE/gatD/idnD/idnO/kduD/lgoD/maeA/rfbB/rfbD/rffG/srlD/wecC	12
4	BP	GO:0044282	small molecule catabolic process	4	0.00168264	11/30	311/3291	frmA/galE/gatD/hcaB/hdhA/idnD/idnO/kduD/lgoD/srlD/tdh	11
4	BP	GO:0019752	carboxylic acid metabolic process	3	0.00435856	13/30	487/3291	ahr/fabG/fabI/folM/gdhA/hcaB/hdhA/idnD/idnO/kduD/lgoD/maeA/tdh	13
4	BP	GO:0044248	cellular catabolic process	4	0.00435856	9/30	241/3291	adhP/frmA/hcaB/hdhA/idnD/idnO/kduD/lgoD/tdh	9
4	BP	GO:0072329	monocarboxylic acid catabolic process	7	0.00435856	6/30	99/3291	hcaB/hdhA/idnD/idnO/kduD/lgoD	6
4	BP	GO:0016052	carbohydrate catabolic process	5	0.00435856	7/30	143/3291	galE/gatD/idnD/idnO/kduD/lgoD/srlD	7
4	BP	GO:0006629	lipid metabolic process	4	0.00807475	8/30	213/3291	ahr/fabG/fabI/hdhA/rfbB/rfbD/rffG/ybbO	8
4	BP	GO:0009242	colanic acid biosynthetic process	17	0.00966324	3/30	19/3291	fcl/galE/gmd	3
4	BP	GO:0051289	protein homotetramerization	9	0.0104523	4/30	47/3291	fabI/folM/srlD/ydfG	4
4	BP	GO:0046176	aldonic acid catabolic process	16	0.0104523	3/30	21/3291	idnD/idnO/lgoD	3
4	BP	GO:0051262	protein tetramerization	9	0.0104523	4/30	48/3291	fabI/folM/srlD/ydfG	4
4	BP	GO:0046377	colanic acid metabolic process	15	0.011056	3/30	22/3291	fcl/galE/gmd	3
4	BP	GO:0019520	aldonic acid metabolic process	14	0.0118465	3/30	23/3291	idnD/idnO/lgoD	3
4	BP	GO:0046395	carboxylic acid catabolic process	4	0.013428	7/30	191/3291	hcaB/hdhA/idnD/idnO/kduD/lgoD/tdh	7
4	BP	GO:0016054	organic acid catabolic process	4	0.0161904	7/30	201/3291	hcaB/hdhA/idnD/idnO/kduD/lgoD/tdh	7
4	BP	GO:0051260	protein homooligomerization	7	0.0161904	4/30	59/3291	fabI/folM/srlD/ydfG	4
4	BP	GO:0045226	extracellular polysaccharide biosynthetic process	12	0.0161904	3/30	28/3291	rfbB/rfbD/rffG	3
4	BP	GO:0046379	extracellular polysaccharide metabolic process	12	0.0161904	3/30	28/3291	rfbB/rfbD/rffG	3
4	BP	GO:1901137	carbohydrate derivative biosynthetic process	3	0.0297296	7/30	232/3291	fcl/galE/gmd/rfbB/rfbD/rffG/wecC	7
4	BP	GO:0006059	hexitol metabolic process	20	0.0297296	2/30	11/3291	gatD/srlD	2
4	BP	GO:0009246	enterobacterial common antigen biosynthetic process	20	0.0297296	2/30	11/3291	rffG/wecC	2
4	BP	GO:0046378	enterobacterial common antigen metabolic process	20	0.0297296	2/30	11/3291	rffG/wecC	2
4	BP	GO:0051259	protein complex oligomerization	6	0.031753	4/30	77/3291	fabI/folM/srlD/ydfG	4
4	BP	GO:0016051	carbohydrate biosynthetic process	4	0.031753	5/30	125/3291	maeA/rfbB/rfbD/rffG/wecC	5
4	BP	GO:0043604	amide biosynthetic process	8	0.0364798	3/30	41/3291	fabG/fabI/folM	3
4	MF	GO:0016491	oxidoreductase activity	7	3.5654e-32	43/48	416/3235	adhP/ahr/bdcA/curA/entA/fabG/fabI/fcl/folM/frmA/gatD/gdhA/hcaB/hdhA/idnD/idnO/kduD/lgoD/maeA/qorA/qorB/rfbD/rspB/srlD/tdh/ucpA/wecC/yahK/ybbO/ybdR/yciK/ycjQ/ydfG/ydjJ/ydjL/yeeZ/ygcW/ygfF/yggP/yghA/yohF/yphC/yraR	43
4	MF	GO:0016616	oxidoreductase activity, acting on the CH-OH group of donors, NAD or NADP as acceptor	20	4.97326e-31	28/48	95/3235	adhP/ahr/fabG/fcl/frmA/gatD/hdhA/idnD/idnO/kduD/lgoD/maeA/rfbD/rspB/srlD/tdh/ucpA/wecC/yahK/ybbO/ybdR/ycjQ/ydfG/ydjJ/ydjL/ygcW/yghA/yphC	28
4	MF	GO:0016614	oxidoreductase activity, acting on CH-OH group of donors	18	4.97326e-31	29/48	109/3235	adhP/ahr/fabG/fcl/frmA/gatD/hdhA/idnD/idnO/kduD/lgoD/maeA/rfbD/rspB/srlD/tdh/ucpA/wecC/yahK/ybbO/ybdR/ycjQ/ydfG/ydjJ/ydjL/ygcW/ygfF/yghA/yphC	29
4	MF	GO:0018455	alcohol dehydrogenase [NAD(P)+] activity	27	4.64922e-07	6/48	15/3235	adhP/ahr/frmA/yahK/ybbO/yghA	6
4	MF	GO:0008270	zinc ion binding	6	4.64922e-07	14/48	163/3235	adhP/ahr/frmA/gatD/lgoD/qorA/rspB/tdh/yahK/ybdR/ycjQ/ydjJ/ydjL/yphC	14
4	MF	GO:0051287	NAD binding	11	4.71685e-07	9/48	54/3235	fabG/fabI/galE/hdhA/kduD/maeA/rfbB/wecC/yraR	9
4	MF	GO:0016628	oxidoreductase activity, acting on the CH-CH group of donors, NAD or NADP as acceptor	22	1.22777e-05	5/48	15/3235	curA/entA/fabI/hcaB/wecC	5
4	MF	GO:0046914	transition metal ion binding	3	0.000247469	15/48	323/3235	adhP/ahr/frmA/gatD/lgoD/qorA/rlmD/rspB/tdh/yahK/ybdR/ycjQ/ydjJ/ydjL/yphC	15
4	MF	GO:0016627	oxidoreductase activity, acting on the CH-CH group of donors	11	0.000529856	5/48	32/3235	curA/entA/fabI/hcaB/wecC	5
4	MF	GO:0050661	NADP binding	10	0.000555803	5/48	33/3235	bdcA/fabG/fcl/gmd/qorA	5
5	BP	GO:0007155	cell adhesion	38	1.06289e-49	33/46	62/3291	elfA/elfG/fimA/fimF/fimG/fimH/fimI/sfmA/sfmF/sfmH/yadC/yadK/yadL/yadM/yadN/yadV/ybgD/ybgO/ycbU/ycbV/ydeQ/ydeR/ydeS/yehA/yehD/yfcP/yfcQ/yfcR/yfcV/ygiL/yqiI/yraH/yraK	33
5	BP	GO:0043709	cell adhesion involved in single-species biofilm formation	48	4.80571e-49	30/46	45/3291	elfA/elfG/fimA/fimF/fimG/fimH/fimI/sfmA/sfmF/sfmH/yadC/yadK/yadL/yadM/yadN/ybgD/ycbU/ycbV/ydeQ/ydeR/ydeS/yehA/yehD/yfcP/yfcQ/yfcR/yfcV/ygiL/yraH/yraK	30
5	BP	GO:0043708	cell adhesion involved in biofilm formation	44	1.71813e-47	30/46	49/3291	elfA/elfG/fimA/fimF/fimG/fimH/fimI/sfmA/sfmF/sfmH/yadC/yadK/yadL/yadM/yadN/ybgD/ycbU/ycbV/ydeQ/ydeR/ydeS/yehA/yehD/yfcP/yfcQ/yfcR/yfcV/ygiL/yraH/yraK	30
5	BP	GO:0031589	cell-substrate adhesion	42	7.74908e-47	30/46	51/3291	elfA/elfG/fimA/fimF/fimG/fimH/fimI/sfmA/sfmF/sfmH/yadC/yadK/yadL/yadM/yadN/ybgD/ycbU/ycbV/ydeQ/ydeR/ydeS/yehA/yehD/yfcP/yfcQ/yfcR/yfcV/ygiL/yraH/yraK	30
5	BP	GO:0090609	single-species submerged biofilm formation	35	1.20142e-43	30/46	61/3291	elfA/elfG/fimA/fimF/fimG/fimH/fimI/sfmA/sfmF/sfmH/yadC/yadK/yadL/yadM/yadN/ybgD/ycbU/ycbV/ydeQ/ydeR/ydeS/yehA/yehD/yfcP/yfcQ/yfcR/yfcV/ygiL/yraH/yraK	30
5	BP	GO:0090605	submerged biofilm formation	30	3.92988e-41	30/46	71/3291	elfA/elfG/fimA/fimF/fimG/fimH/fimI/sfmA/sfmF/sfmH/yadC/yadK/yadL/yadM/yadN/ybgD/ycbU/ycbV/ydeQ/ydeR/ydeS/yehA/yehD/yfcP/yfcQ/yfcR/yfcV/ygiL/yraH/yraK	30
5	BP	GO:0044010	single-species biofilm formation	17	9.45762e-33	30/46	123/3291	elfA/elfG/fimA/fimF/fimG/fimH/fimI/sfmA/sfmF/sfmH/yadC/yadK/yadL/yadM/yadN/ybgD/ycbU/ycbV/ydeQ/ydeR/ydeS/yehA/yehD/yfcP/yfcQ/yfcR/yfcV/ygiL/yraH/yraK	30
5	BP	GO:0051703	biological process involved in intraspecies interaction between organisms	17	9.45762e-33	30/46	123/3291	elfA/elfG/fimA/fimF/fimG/fimH/fimI/sfmA/sfmF/sfmH/yadC/yadK/yadL/yadM/yadN/ybgD/ycbU/ycbV/ydeQ/ydeR/ydeS/yehA/yehD/yfcP/yfcQ/yfcR/yfcV/ygiL/yraH/yraK	30
5	BP	GO:0042710	biofilm formation	16	7.29037e-32	30/46	132/3291	elfA/elfG/fimA/fimF/fimG/fimH/fimI/sfmA/sfmF/sfmH/yadC/yadK/yadL/yadM/yadN/ybgD/ycbU/ycbV/ydeQ/ydeR/ydeS/yehA/yehD/yfcP/yfcQ/yfcR/yfcV/ygiL/yraH/yraK	30
5	BP	GO:0098630	aggregation of unicellular organisms	16	7.29037e-32	30/46	132/3291	elfA/elfG/fimA/fimF/fimG/fimH/fimI/sfmA/sfmF/sfmH/yadC/yadK/yadL/yadM/yadN/ybgD/ycbU/ycbV/ydeQ/ydeR/ydeS/yehA/yehD/yfcP/yfcQ/yfcR/yfcV/ygiL/yraH/yraK	30
5	BP	GO:0098743	cell aggregation	16	7.29037e-32	30/46	132/3291	elfA/elfG/fimA/fimF/fimG/fimH/fimI/sfmA/sfmF/sfmH/yadC/yadK/yadL/yadM/yadN/ybgD/ycbU/ycbV/ydeQ/ydeR/ydeS/yehA/yehD/yfcP/yfcQ/yfcR/yfcV/ygiL/yraH/yraK	30
5	BP	GO:0061077	chaperone-mediated protein folding	18	1.31435e-10	10/46	39/3291	elfD/fimC/sfmC/yadV/ybgP/ycbF/yehC/yfcS/yqiH/yraI	10
5	BP	GO:0071555	cell wall organization	11	3.38355e-09	11/46	70/3291	elfD/fimC/sfmC/yadV/ybgP/ycbF/yehC/yfcS/yhcA/yqiH/yraI	11
5	BP	GO:0006457	protein folding	13	5.31461e-09	10/46	56/3291	elfD/fimC/sfmC/yadV/ybgP/ycbF/yehC/yfcS/yqiH/yraI	10
5	BP	GO:0071554	cell wall organization or biogenesis	9	3.20359e-08	11/46	87/3291	elfD/fimC/sfmC/yadV/ybgP/ycbF/yehC/yfcS/yhcA/yqiH/yraI	11
5	BP	GO:0045229	external encapsulating structure organization	8	1.07646e-07	11/46	98/3291	elfD/fimC/sfmC/yadV/ybgP/ycbF/yehC/yfcS/yhcA/yqiH/yraI	11
5	BP	GO:0051604	protein maturation	8	4.98021e-07	10/46	90/3291	elfD/fimC/sfmC/yadV/ybgP/ycbF/yehC/yfcS/yqiH/yraI	10
5	BP	GO:0009297	pilus assembly	11	0.00428527	3/46	20/3291	fimF/fimI/sfmD	3
5	BP	GO:0043711	pilus organization	11	0.00428527	3/46	20/3291	fimF/fimI/sfmD	3
5	BP	GO:0016043	cellular component organization	2	0.00738922	14/46	481/3291	elfD/fimC/fimF/fimI/sfmC/sfmD/yadV/ybgP/ycbF/yehC/yfcS/yhcA/yqiH/yraI	14
5	BP	GO:0030031	cell projection assembly	5	0.0424148	3/46	47/3291	fimF/fimI/sfmD	3
5	CC	GO:0009289	pilus	59	2.94648e-62	33/45	37/2995	ecpA/elfA/elfG/fimA/fimF/fimG/fimH/fimI/sfmA/sfmF/sfmH/yadC/yadK/yadL/yadM/yadN/ybgD/ybgO/ycbU/ycbV/ydeQ/ydeR/ydeS/yehA/yehD/yfcP/yfcQ/yfcR/yfcV/ygiL/yqiI/yraH/yraK	33
5	CC	GO:0042995	cell projection	31	1.96146e-47	33/45	70/2995	ecpA/elfA/elfG/fimA/fimF/fimG/fimH/fimI/sfmA/sfmF/sfmH/yadC/yadK/yadL/yadM/yadN/ybgD/ybgO/ycbU/ycbV/ydeQ/ydeR/ydeS/yehA/yehD/yfcP/yfcQ/yfcR/yfcV/ygiL/yqiI/yraH/yraK	33
5	CC	GO:0030288	outer membrane-bounded periplasmic space	4	0.000281425	11/45	197/2995	elfD/fimC/sfmC/yadV/ybgP/ycbF/yehC/yfcS/yhcA/yqiH/yraI	11
5	CC	GO:0042597	periplasmic space	3	0.00144993	11/45	245/2995	elfD/fimC/sfmC/yadV/ybgP/ycbF/yehC/yfcS/yhcA/yqiH/yraI	11
5	CC	GO:0030313	cell envelope	3	0.00308893	12/45	319/2995	elfD/fimC/sfmC/sfmD/yadV/ybgP/ycbF/yehC/yfcS/yhcA/yqiH/yraI	12
5	MF	GO:0048029	monosaccharide binding	54	0.00442446	2/8	15/3235	fimH/sfmH	2
5	MF	GO:0030246	carbohydrate binding	21	0.0143949	2/8	38/3235	fimH/sfmH	2
6	BP	GO:0000160	phosphorelay signal transduction system	28	7.24367e-34	27/43	74/3291	baeR/basR/btsR/cheY/creB/cusR/dcuR/dpiA/evgA/fimZ/glnG/glrR/hprR/kdpE/narL/narP/ompR/phoB/phoP/prpR/pspF/qseB/rcsB/rssB/rstA/torR/uvrY	27
6	BP	GO:0035556	intracellular signal transduction	27	1.33237e-33	27/43	77/3291	baeR/basR/btsR/cheY/creB/cusR/dcuR/dpiA/evgA/fimZ/glnG/glrR/hprR/kdpE/narL/narP/ompR/phoB/phoP/prpR/pspF/qseB/rcsB/rssB/rstA/torR/uvrY	27
6	BP	GO:0007165	signal transduction	23	1.30979e-31	27/43	90/3291	baeR/basR/btsR/cheY/creB/cusR/dcuR/dpiA/evgA/fimZ/glnG/glrR/hprR/kdpE/narL/narP/ompR/phoB/phoP/prpR/pspF/qseB/rcsB/rssB/rstA/torR/uvrY	27
6	BP	GO:0007154	cell communication	20	2.83359e-30	27/43	101/3291	baeR/basR/btsR/cheY/creB/cusR/dcuR/dpiA/evgA/fimZ/glnG/glrR/hprR/kdpE/narL/narP/ompR/phoB/phoP/prpR/pspF/qseB/rcsB/rssB/rstA/torR/uvrY	27
6	BP	GO:0023052	signaling	20	2.83359e-30	27/43	101/3291	baeR/basR/btsR/cheY/creB/cusR/dcuR/dpiA/evgA/fimZ/glnG/glrR/hprR/kdpE/narL/narP/ompR/phoB/phoP/prpR/pspF/qseB/rcsB/rssB/rstA/torR/uvrY	27
6	BP	GO:0006355	regulation of DNA-templated transcription	7	3.58821e-24	34/43	360/3291	baeR/basR/bglJ/btsR/creB/csiE/cusR/dcuR/dpiA/evgA/fimZ/gadE/glnG/glrR/hprR/kdpE/malT/narL/narP/ompR/phoB/phoP/prpR/pspF/qseB/rcsB/rssB/rstA/sdiA/torR/uvrY/yhjB/yjjQ/yqeH	34
6	BP	GO:2001141	regulation of RNA biosynthetic process	7	3.58821e-24	34/43	360/3291	baeR/basR/bglJ/btsR/creB/csiE/cusR/dcuR/dpiA/evgA/fimZ/gadE/glnG/glrR/hprR/kdpE/malT/narL/narP/ompR/phoB/phoP/prpR/pspF/qseB/rcsB/rssB/rstA/sdiA/torR/uvrY/yhjB/yjjQ/yqeH	34
6	BP	GO:0006351	DNA-templated transcription	7	6.71057e-24	34/43	368/3291	baeR/basR/bglJ/btsR/creB/csiE/cusR/dcuR/dpiA/evgA/fimZ/gadE/glnG/glrR/hprR/kdpE/malT/narL/narP/ompR/phoB/phoP/prpR/pspF/qseB/rcsB/rssB/rstA/sdiA/torR/uvrY/yhjB/yjjQ/yqeH	34
6	BP	GO:0051252	regulation of RNA metabolic process	7	7.89417e-24	34/43	371/3291	baeR/basR/bglJ/btsR/creB/csiE/cusR/dcuR/dpiA/evgA/fimZ/gadE/glnG/glrR/hprR/kdpE/malT/narL/narP/ompR/phoB/phoP/prpR/pspF/qseB/rcsB/rssB/rstA/sdiA/torR/uvrY/yhjB/yjjQ/yqeH	34
6	BP	GO:0019219	regulation of nucleobase-containing compound metabolic process	7	2.78253e-23	34/43	386/3291	baeR/basR/bglJ/btsR/creB/csiE/cusR/dcuR/dpiA/evgA/fimZ/gadE/glnG/glrR/hprR/kdpE/malT/narL/narP/ompR/phoB/phoP/prpR/pspF/qseB/rcsB/rssB/rstA/sdiA/torR/uvrY/yhjB/yjjQ/yqeH	34
6	BP	GO:0010468	regulation of gene expression	6	1.10149e-21	34/43	431/3291	baeR/basR/bglJ/btsR/creB/csiE/cusR/dcuR/dpiA/evgA/fimZ/gadE/glnG/glrR/hprR/kdpE/malT/narL/narP/ompR/phoB/phoP/prpR/pspF/qseB/rcsB/rssB/rstA/sdiA/torR/uvrY/yhjB/yjjQ/yqeH	34
6	BP	GO:0010556	regulation of macromolecule biosynthetic process	6	1.18212e-21	34/43	433/3291	baeR/basR/bglJ/btsR/creB/csiE/cusR/dcuR/dpiA/evgA/fimZ/gadE/glnG/glrR/hprR/kdpE/malT/narL/narP/ompR/phoB/phoP/prpR/pspF/qseB/rcsB/rssB/rstA/sdiA/torR/uvrY/yhjB/yjjQ/yqeH	34
6	BP	GO:0031326	regulation of cellular biosynthetic process	6	1.38026e-21	34/43	436/3291	baeR/basR/bglJ/btsR/creB/csiE/cusR/dcuR/dpiA/evgA/fimZ/gadE/glnG/glrR/hprR/kdpE/malT/narL/narP/ompR/phoB/phoP/prpR/pspF/qseB/rcsB/rssB/rstA/sdiA/torR/uvrY/yhjB/yjjQ/yqeH	34
6	BP	GO:0009889	regulation of biosynthetic process	6	1.74854e-21	34/43	440/3291	baeR/basR/bglJ/btsR/creB/csiE/cusR/dcuR/dpiA/evgA/fimZ/gadE/glnG/glrR/hprR/kdpE/malT/narL/narP/ompR/phoB/phoP/prpR/pspF/qseB/rcsB/rssB/rstA/sdiA/torR/uvrY/yhjB/yjjQ/yqeH	34
6	BP	GO:0031323	regulation of cellular metabolic process	6	1.90399e-21	34/43	442/3291	baeR/basR/bglJ/btsR/creB/csiE/cusR/dcuR/dpiA/evgA/fimZ/gadE/glnG/glrR/hprR/kdpE/malT/narL/narP/ompR/phoB/phoP/prpR/pspF/qseB/rcsB/rssB/rstA/sdiA/torR/uvrY/yhjB/yjjQ/yqeH	34
6	BP	GO:0032774	RNA biosynthetic process	5	2.80978e-21	35/43	492/3291	baeR/basR/bglJ/btsR/creB/csiE/cusR/dcuR/dpiA/evgA/fimZ/gadE/glnG/glrR/hprR/kdpE/malT/narL/narP/ompR/phoB/phoP/prpR/pspF/qseB/rcsB/rssB/rstA/sdiA/torR/uvrY/yeeP/yhjB/yjjQ/yqeH	35
6	BP	GO:0080090	regulation of primary metabolic process	6	4.17085e-21	34/43	454/3291	baeR/basR/bglJ/btsR/creB/csiE/cusR/dcuR/dpiA/evgA/fimZ/gadE/glnG/glrR/hprR/kdpE/malT/narL/narP/ompR/phoB/phoP/prpR/pspF/qseB/rcsB/rssB/rstA/sdiA/torR/uvrY/yhjB/yjjQ/yqeH	34
6	BP	GO:0060255	regulation of macromolecule metabolic process	6	1.02474e-20	34/43	467/3291	baeR/basR/bglJ/btsR/creB/csiE/cusR/dcuR/dpiA/evgA/fimZ/gadE/glnG/glrR/hprR/kdpE/malT/narL/narP/ompR/phoB/phoP/prpR/pspF/qseB/rcsB/rssB/rstA/sdiA/torR/uvrY/yhjB/yjjQ/yqeH	34
6	BP	GO:0019222	regulation of metabolic process	5	2.28764e-20	34/43	479/3291	baeR/basR/bglJ/btsR/creB/csiE/cusR/dcuR/dpiA/evgA/fimZ/gadE/glnG/glrR/hprR/kdpE/malT/narL/narP/ompR/phoB/phoP/prpR/pspF/qseB/rcsB/rssB/rstA/sdiA/torR/uvrY/yhjB/yjjQ/yqeH	34
6	BP	GO:0045893	positive regulation of DNA-templated transcription	11	7.95269e-11	14/43	99/3291	baeR/bglJ/creB/dcuR/glrR/hprR/kdpE/malT/ompR/phoP/prpR/pspF/rcsB/sdiA	14
6	BP	GO:1902680	positive regulation of RNA biosynthetic process	11	7.95269e-11	14/43	99/3291	baeR/bglJ/creB/dcuR/glrR/hprR/kdpE/malT/ompR/phoP/prpR/pspF/rcsB/sdiA	14
6	BP	GO:0051254	positive regulation of RNA metabolic process	10	1.32879e-10	14/43	103/3291	baeR/bglJ/creB/dcuR/glrR/hprR/kdpE/malT/ompR/phoP/prpR/pspF/rcsB/sdiA	14
6	BP	GO:0045935	positive regulation of nucleobase-containing compound metabolic process	10	2.17156e-10	14/43	107/3291	baeR/bglJ/creB/dcuR/glrR/hprR/kdpE/malT/ompR/phoP/prpR/pspF/rcsB/sdiA	14
6	BP	GO:0010604	positive regulation of macromolecule metabolic process	8	9.81521e-10	15/43	144/3291	baeR/bglJ/creB/dcuR/glrR/hprR/kdpE/malT/ompR/phoP/prpR/pspF/rcsB/rssB/sdiA	15
6	BP	GO:0009893	positive regulation of metabolic process	8	1.40403e-09	15/43	148/3291	baeR/bglJ/creB/dcuR/glrR/hprR/kdpE/malT/ompR/phoP/prpR/pspF/rcsB/rssB/sdiA	15
6	BP	GO:0010557	positive regulation of macromolecule biosynthetic process	8	2.73386e-09	14/43	130/3291	baeR/bglJ/creB/dcuR/glrR/hprR/kdpE/malT/ompR/phoP/prpR/pspF/rcsB/sdiA	14
6	BP	GO:0031328	positive regulation of cellular biosynthetic process	8	2.73386e-09	14/43	130/3291	baeR/bglJ/creB/dcuR/glrR/hprR/kdpE/malT/ompR/phoP/prpR/pspF/rcsB/sdiA	14
6	BP	GO:0009891	positive regulation of biosynthetic process	8	3.24595e-09	14/43	132/3291	baeR/bglJ/creB/dcuR/glrR/hprR/kdpE/malT/ompR/phoP/prpR/pspF/rcsB/sdiA	14
6	BP	GO:0031325	positive regulation of cellular metabolic process	8	3.47293e-09	14/43	133/3291	baeR/bglJ/creB/dcuR/glrR/hprR/kdpE/malT/ompR/phoP/prpR/pspF/rcsB/sdiA	14
6	BP	GO:0048518	positive regulation of biological process	7	9.3318e-09	15/43	171/3291	baeR/bglJ/creB/dcuR/glrR/hprR/kdpE/malT/ompR/phoP/prpR/pspF/rcsB/rssB/sdiA	15
6	BP	GO:0048522	positive regulation of cellular process	7	2.3348e-08	14/43	154/3291	baeR/bglJ/creB/dcuR/glrR/hprR/kdpE/malT/ompR/phoP/prpR/pspF/rcsB/sdiA	14
6	BP	GO:0048583	regulation of response to stimulus	14	0.00108631	4/43	22/3291	baeR/cheY/glnG/pspF	4
6	BP	GO:0006109	regulation of carbohydrate metabolic process	21	0.00215469	3/43	11/3291	bglJ/malT/rcsB	3
6	BP	GO:0071941	nitrogen cycle metabolic process	8	0.0432842	3/43	30/3291	glnG/narL/narP	3
6	CC	GO:0032993	protein-DNA complex	16	1.93427e-14	15/36	76/2995	baeR/basR/btsR/creB/cusR/hprR/kdpE/narL/ompR/phoB/phoP/qseB/rssB/rstA/torR	15
6	CC	GO:0005667	transcription regulator complex	9	0.00190607	5/36	47/2995	bglJ/gadE/pspF/rcsB/rssB	5
6	MF	GO:0000156	phosphorelay response regulator activity	60	1.01768e-35	21/42	27/3235	baeR/basR/btsR/cheY/creB/cusR/dcuR/dpiA/glnG/glrR/hprR/kdpE/ompR/phoB/phoP/prpR/qseB/rssB/rstA/torR/uvrY	21
6	MF	GO:0060089	molecular transducer activity	35	1.05927e-28	21/42	46/3235	baeR/basR/btsR/cheY/creB/cusR/dcuR/dpiA/glnG/glrR/hprR/kdpE/ompR/phoB/phoP/prpR/qseB/rssB/rstA/torR/uvrY	21
6	MF	GO:0043565	sequence-specific DNA binding	9	3.7491e-14	20/42	171/3235	baeR/basR/btsR/creB/cusR/evgA/glnG/glrR/hprR/kdpE/narL/ompR/phoB/phoP/prpR/pspF/qseB/rssB/rstA/torR	20
6	MF	GO:0003690	double-stranded DNA binding	11	3.68662e-13	17/42	122/3235	baeR/basR/btsR/creB/cusR/glrR/hprR/kdpE/mcrB/narL/ompR/phoB/phoP/qseB/rssB/rstA/torR	17
6	MF	GO:0000976	transcription cis-regulatory region binding	12	4.77879e-13	16/42	106/3235	baeR/basR/btsR/creB/cusR/glrR/hprR/kdpE/narL/ompR/phoB/phoP/qseB/rssB/rstA/torR	16
6	MF	GO:0001067	transcription regulatory region nucleic acid binding	12	4.77879e-13	16/42	106/3235	baeR/basR/btsR/creB/cusR/glrR/hprR/kdpE/narL/ompR/phoB/phoP/qseB/rssB/rstA/torR	16
6	MF	GO:1990837	sequence-specific double-stranded DNA binding	11	5.56619e-13	16/42	108/3235	baeR/basR/btsR/creB/cusR/glrR/hprR/kdpE/narL/ompR/phoB/phoP/qseB/rssB/rstA/torR	16
6	MF	GO:0140110	transcription regulator activity	4	0.000126332	12/42	225/3235	bglJ/dcuR/dpiA/glrR/hprR/kdpE/malT/narL/phoP/prpR/rcsB/rssB	12
6	MF	GO:0003700	DNA-binding transcription factor activity	4	0.00024959	11/42	204/3235	bglJ/dcuR/dpiA/glrR/hprR/kdpE/malT/narL/phoP/prpR/rcsB	11
6	MF	GO:0001216	DNA-binding transcription activator activity	14	0.000940294	4/42	22/3235	dcuR/kdpE/phoP/rcsB	4
6	MF	GO:0000987	cis-regulatory region sequence-specific DNA binding	11	0.00226112	4/42	28/3235	baeR/creB/glrR/kdpE	4
7	BP	GO:0071705	nitrogen compound transport	9	1.06067e-27	35/47	264/3291	artM/artQ/ddpB/ddpC/dppB/dppC/glnP/gltJ/gltK/gsiC/gsiD/hisM/hisQ/metI/nikB/nikC/oppB/oppC/potB/potC/potH/potI/proW/sapB/sapC/tauC/tcyL/thiP/ydcV/yehW/yehY/yejB/yejE/yhdX/yhdY	35
7	BP	GO:0015695	organic cation transport	15	4.47882e-15	17/47	80/3291	artM/artQ/glnP/hisM/hisQ/metI/potB/potC/potH/potI/proW/sapB/sapC/tcyL/thiP/yehW/yehY	17
7	BP	GO:0035672	oligopeptide transmembrane transport	26	6.31018e-15	13/47	35/3291	ddpB/ddpC/dppB/dppC/gsiC/gsiD/nikB/nikC/oppB/oppC/sapB/yejB/yejE	13
7	BP	GO:0042886	amide transport	16	7.89659e-15	16/47	71/3291	ddpB/ddpC/dppB/dppC/gsiC/gsiD/nikB/nikC/oppB/oppC/sapB/sapC/yejB/yejE/yhdX/yhdY	16
7	BP	GO:0006857	oligopeptide transport	23	2.00349e-14	13/47	39/3291	ddpB/ddpC/dppB/dppC/gsiC/gsiD/nikB/nikC/oppB/oppC/sapB/yejB/yejE	13
7	BP	GO:0015833	peptide transport	18	6.8788e-12	12/47	46/3291	ddpB/ddpC/dppB/dppC/oppB/oppC/sapB/sapC/yejB/yejE/yhdX/yhdY	12
7	BP	GO:0006865	amino acid transport	10	2.57475e-10	14/47	96/3291	artM/artQ/glnP/gltJ/gltK/hisM/hisQ/metI/proW/tcyL/yehW/yehY/yhdX/yhdY	14
7	BP	GO:0089718	amino acid import across plasma membrane	22	1.05319e-09	9/47	29/3291	artM/artQ/glnP/gltJ/gltK/hisM/hisQ/metI/proW	9
7	BP	GO:0035442	dipeptide transmembrane transport	28	1.07633e-09	8/47	20/3291	ddpB/ddpC/dppB/dppC/gsiD/nikB/nikC/sapB	8
7	BP	GO:0015711	organic anion transport	7	2.58047e-09	16/47	164/3291	artM/artQ/glnP/gltJ/gltK/gsiC/gsiD/hisM/hisQ/metI/proW/ssuC/tauC/tcyL/ugpA/ugpE	16
7	BP	GO:0042938	dipeptide transport	22	7.16946e-09	8/47	25/3291	ddpB/ddpC/dppB/dppC/gsiD/nikB/nikC/sapB	8
7	BP	GO:0015807	L-amino acid transport	13	1.25124e-08	10/47	53/3291	artM/artQ/glnP/gltJ/gltK/hisM/hisQ/metI/proW/tcyL	10
7	BP	GO:1902475	L-alpha-amino acid transmembrane transport	15	1.97e-08	9/47	41/3291	artM/artQ/glnP/gltJ/gltK/hisM/hisQ/metI/proW	9
7	BP	GO:1903825	organic acid transmembrane transport	9	1.97e-08	12/47	93/3291	artM/artQ/glnP/gltJ/gltK/hisM/hisQ/metI/proW/ssuC/tauC/tcyL	12
7	BP	GO:0072348	sulfur compound transport	15	2.18114e-08	9/47	42/3291	cysU/cysW/gsiC/gsiD/metI/ssuC/tauC/tcyL/thiP	9
7	BP	GO:0098657	import into cell	7	2.91073e-08	14/47	144/3291	artM/artQ/glnP/gltJ/gltK/hisM/hisQ/metI/nikB/nikC/oppB/oppC/proW/ydcV	14
7	BP	GO:0098739	import across plasma membrane	7	4.31475e-08	13/47	124/3291	artM/artQ/glnP/gltJ/gltK/hisM/hisQ/metI/nikB/nikC/oppB/oppC/proW	13
7	BP	GO:0015847	putrescine transport	28	1.45032e-07	6/47	15/3291	potB/potC/potH/potI/sapB/sapC	6
7	BP	GO:0003333	amino acid transmembrane transport	9	2.33988e-07	10/47	74/3291	artM/artQ/glnP/gltJ/gltK/hisM/hisQ/metI/proW/tcyL	10
7	BP	GO:0015846	polyamine transport	23	4.68766e-07	6/47	18/3291	potB/potC/potH/potI/sapB/sapC	6
7	BP	GO:1905039	carboxylic acid transmembrane transport	8	1.02931e-06	10/47	87/3291	artM/artQ/glnP/gltJ/gltK/hisM/hisQ/metI/proW/tcyL	10
7	BP	GO:0015849	organic acid transport	6	1.47391e-06	12/47	141/3291	artM/artQ/glnP/gltJ/gltK/hisM/hisQ/metI/proW/ssuC/tauC/tcyL	12
7	BP	GO:0072337	modified amino acid transport	18	2.77062e-06	6/47	24/3291	gsiC/gsiD/proW/tcyL/yehW/yehY	6
7	BP	GO:0046942	carboxylic acid transport	5	5.35599e-05	10/47	135/3291	artM/artQ/glnP/gltJ/gltK/hisM/hisQ/metI/proW/tcyL	10
7	BP	GO:0035443	tripeptide transmembrane transport	22	8.9414e-05	4/47	13/3291	gsiC/gsiD/oppB/oppC	4
7	BP	GO:0042939	tripeptide transport	19	0.000160723	4/47	15/3291	gsiC/gsiD/oppB/oppC	4
7	BP	GO:0031460	glycine betaine transport	21	0.00106365	3/47	10/3291	proW/yehW/yehY	3
7	BP	GO:0015698	inorganic anion transport	8	0.00127885	5/47	45/3291	cysU/cysW/modB/pstA/pstC	5
7	BP	GO:0015697	quaternary ammonium group transport	19	0.0013031	3/47	11/3291	proW/yehW/yehY	3
7	BP	GO:0015838	amino-acid betaine transport	19	0.0013031	3/47	11/3291	proW/yehW/yehY	3
7	BP	GO:0098661	inorganic anion transmembrane transport	10	0.00152822	4/47	27/3291	cysU/cysW/pstA/pstC	4
7	BP	GO:0015031	protein transport	5	0.00356812	6/47	86/3291	ddpB/ddpC/dppB/dppC/oppB/oppC	6
7	BP	GO:0033036	macromolecule localization	4	0.00376907	8/47	155/3291	ddpB/ddpC/dppB/dppC/malG/oppB/oppC/tcyL	8
7	BP	GO:0045184	establishment of protein localization	4	0.00627004	6/47	97/3291	ddpB/ddpC/dppB/dppC/oppB/oppC	6
7	BP	GO:0098660	inorganic ion transmembrane transport	3	0.00643261	8/47	170/3291	cysU/cysW/dppB/dppC/nikB/nikC/pstA/pstC	8
7	BP	GO:0008104	protein localization	4	0.00657185	6/47	99/3291	ddpB/ddpC/dppB/dppC/oppB/oppC	6
7	BP	GO:0070727	cellular macromolecule localization	4	0.00672955	6/47	100/3291	ddpB/ddpC/dppB/dppC/oppB/oppC	6
7	BP	GO:0051641	cellular localization	3	0.0246114	6/47	131/3291	ddpB/ddpC/dppB/dppC/oppB/oppC	6
7	BP	GO:0035435	phosphate ion transmembrane transport	12	0.0289942	2/47	12/3291	pstA/pstC	2
7	BP	GO:0015804	neutral amino acid transport	6	0.0307976	3/47	36/3291	glnP/proW/tcyL	3
7	BP	GO:0006820	monoatomic anion transport	11	0.0307976	2/47	13/3291	cysU/cysW	2
7	BP	GO:0035351	heme transmembrane transport	11	0.0307976	2/47	13/3291	dppB/dppC	2
7	BP	GO:0098656	monoatomic anion transmembrane transport	11	0.0307976	2/47	13/3291	cysU/cysW	2
7	BP	GO:0006817	phosphate ion transport	10	0.0347969	2/47	14/3291	pstA/pstC	2
7	BP	GO:0000101	sulfur amino acid transport	9	0.0372485	2/47	15/3291	metI/tcyL	2
7	BP	GO:0015740	C4-dicarboxylate transport	9	0.0372485	2/47	15/3291	gltJ/gltK	2
7	BP	GO:0015886	heme transport	9	0.0372485	2/47	15/3291	dppB/dppC	2
7	BP	GO:0000041	transition metal ion transport	4	0.0471854	4/47	78/3291	dppB/dppC/nikB/nikC	4
7	BP	GO:0006835	dicarboxylic acid transport	8	0.0496546	2/47	18/3291	gltJ/gltK	2
7	BP	GO:0015748	organophosphate ester transport	8	0.0496546	2/47	18/3291	ugpA/ugpE	2
7	CC	GO:0043190	ATP-binding cassette (ABC) transporter complex	16	5.81249e-59	47/47	188/2995	artM/artQ/cysU/cysW/ddpB/ddpC/dppB/dppC/glnP/gltJ/gltK/gsiC/gsiD/hisM/hisQ/malG/metI/modB/nikB/nikC/oppB/oppC/potB/potC/potH/potI/proW/pstA/pstC/sapB/sapC/ssuC/tauC/tcyL/thiP/ugpA/ugpE/ycjO/ydcU/ydcV/yehW/yehY/yejB/yejE/yhdX/yhdY/ynjC	47
7	CC	GO:0098533	ATPase dependent transmembrane transport complex	16	9.02666e-59	47/47	192/2995	artM/artQ/cysU/cysW/ddpB/ddpC/dppB/dppC/glnP/gltJ/gltK/gsiC/gsiD/hisM/hisQ/malG/metI/modB/nikB/nikC/oppB/oppC/potB/potC/potH/potI/proW/pstA/pstC/sapB/sapC/ssuC/tauC/tcyL/thiP/ugpA/ugpE/ycjO/ydcU/ydcV/yehW/yehY/yejB/yejE/yhdX/yhdY/ynjC	47
7	CC	GO:0098797	plasma membrane protein complex	14	1.52776e-56	47/47	213/2995	artM/artQ/cysU/cysW/ddpB/ddpC/dppB/dppC/glnP/gltJ/gltK/gsiC/gsiD/hisM/hisQ/malG/metI/modB/nikB/nikC/oppB/oppC/potB/potC/potH/potI/proW/pstA/pstC/sapB/sapC/ssuC/tauC/tcyL/thiP/ugpA/ugpE/ycjO/ydcU/ydcV/yehW/yehY/yejB/yejE/yhdX/yhdY/ynjC	47
7	CC	GO:1902495	transmembrane transporter complex	11	4.39232e-50	47/47	285/2995	artM/artQ/cysU/cysW/ddpB/ddpC/dppB/dppC/glnP/gltJ/gltK/gsiC/gsiD/hisM/hisQ/malG/metI/modB/nikB/nikC/oppB/oppC/potB/potC/potH/potI/proW/pstA/pstC/sapB/sapC/ssuC/tauC/tcyL/thiP/ugpA/ugpE/ycjO/ydcU/ydcV/yehW/yehY/yejB/yejE/yhdX/yhdY/ynjC	47
7	CC	GO:0055052	ATP-binding cassette (ABC) transporter complex, substrate-binding subunit-containing	18	9.75594e-50	41/47	148/2995	artM/artQ/ddpB/ddpC/dppB/dppC/glnP/gltJ/gltK/gsiC/gsiD/hisM/hisQ/metI/modB/nikB/nikC/oppB/oppC/potH/potI/pstA/pstC/sapB/sapC/ssuC/tauC/tcyL/thiP/ugpA/ugpE/ycjO/ydcU/ydcV/yehW/yehY/yejB/yejE/yhdX/yhdY/ynjC	41
7	CC	GO:1990351	transporter complex	10	2.86824e-49	47/47	298/2995	artM/artQ/cysU/cysW/ddpB/ddpC/dppB/dppC/glnP/gltJ/gltK/gsiC/gsiD/hisM/hisQ/malG/metI/modB/nikB/nikC/oppB/oppC/potB/potC/potH/potI/proW/pstA/pstC/sapB/sapC/ssuC/tauC/tcyL/thiP/ugpA/ugpE/ycjO/ydcU/ydcV/yehW/yehY/yejB/yejE/yhdX/yhdY/ynjC	47
7	CC	GO:0098796	membrane protein complex	9	8.07622e-47	47/47	334/2995	artM/artQ/cysU/cysW/ddpB/ddpC/dppB/dppC/glnP/gltJ/gltK/gsiC/gsiD/hisM/hisQ/malG/metI/modB/nikB/nikC/oppB/oppC/potB/potC/potH/potI/proW/pstA/pstC/sapB/sapC/ssuC/tauC/tcyL/thiP/ugpA/ugpE/ycjO/ydcU/ydcV/yehW/yehY/yejB/yejE/yhdX/yhdY/ynjC	47
7	MF	GO:0035673	oligopeptide transmembrane transporter activity	34	3.01447e-11	9/37	23/3235	ddpB/ddpC/dppB/dppC/gsiC/gsiD/nikB/nikC/sapB	9
7	MF	GO:0071916	dipeptide transmembrane transporter activity	35	2.62079e-10	8/37	20/3235	ddpB/ddpC/dppB/dppC/gsiD/nikB/nikC/sapB	8
7	MF	GO:0042887	amide transmembrane transporter activity	25	3.21305e-10	9/37	32/3235	ddpB/ddpC/dppB/dppC/gsiC/gsiD/nikB/nikC/sapB	9
7	MF	GO:1901682	sulfur compound transmembrane transporter activity	25	3.03172e-09	8/37	28/3235	cysU/cysW/gsiC/gsiD/metI/ssuC/tcyL/thiP	8
7	MF	GO:0015101	organic cation transmembrane transporter activity	12	6.00483e-06	7/37	49/3235	glnP/hisQ/metI/proW/sapB/sapC/thiP	7
7	MF	GO:0008514	organic anion transmembrane transporter activity	8	8.88807e-06	9/37	104/3235	glnP/gsiC/gsiD/hisQ/metI/ssuC/tcyL/ugpA/ugpE	9
7	MF	GO:0140359	ABC-type transporter activity	11	1.09328e-05	7/37	56/3235	cysU/cysW/malG/metI/potB/potC/ssuC	7
7	MF	GO:0015203	polyamine transmembrane transporter activity	27	4.21296e-05	4/37	13/3235	potB/potC/sapB/sapC	4
7	MF	GO:0015103	inorganic anion transmembrane transporter activity	14	7.88765e-05	5/37	31/3235	cysU/cysW/modB/pstA/pstC	5
7	MF	GO:0072349	modified amino acid transmembrane transporter activity	22	8.37072e-05	4/37	16/3235	gsiC/gsiD/proW/tcyL	4
7	MF	GO:0042626	ATPase-coupled transmembrane transporter activity	8	8.49052e-05	7/37	81/3235	cysU/cysW/malG/metI/potB/potC/ssuC	7
7	MF	GO:0015399	primary active transmembrane transporter activity	6	0.000560512	7/37	110/3235	cysU/cysW/malG/metI/potB/potC/ssuC	7
7	MF	GO:1901505	carbohydrate derivative transmembrane transporter activity	10	0.0014159	4/37	34/3235	oppB/oppC/ugpA/ugpE	4
7	MF	GO:0015179	L-amino acid transmembrane transporter activity	10	0.00147231	4/37	35/3235	glnP/hisQ/metI/tcyL	4
7	MF	GO:0015318	inorganic molecular entity transmembrane transporter activity	4	0.0040328	7/37	158/3235	cysU/cysW/modB/nikB/nikC/pstA/pstC	7
7	MF	GO:0015171	amino acid transmembrane transporter activity	7	0.00621937	4/37	53/3235	glnP/hisQ/metI/tcyL	4
7	MF	GO:0022804	active transmembrane transporter activity	3	0.0068823	9/37	280/3235	cysU/cysW/malG/metI/potB/potC/pstA/pstC/ssuC	9
7	MF	GO:0005342	organic acid transmembrane transporter activity	5	0.0068823	5/37	92/3235	glnP/hisQ/metI/ssuC/tcyL	5
7	MF	GO:0005315	phosphate transmembrane transporter activity	17	0.00996118	2/37	10/3235	pstA/pstC	2
7	MF	GO:0140657	ATP-dependent activity	3	0.0181212	7/37	218/3235	cysU/cysW/malG/metI/potB/potC/ssuC	7
7	MF	GO:0016151	nickel cation binding	10	0.0259011	2/37	17/3235	nikB/nikC	2
7	MF	GO:0046943	carboxylic acid transmembrane transporter activity	4	0.0270903	4/37	88/3235	glnP/hisQ/metI/tcyL	4
7	MF	GO:0022884	macromolecule transmembrane transporter activity	7	0.0456496	2/37	24/3235	oppB/oppC	2
7	MF	GO:0046915	transition metal ion transmembrane transporter activity	7	0.0472138	2/37	25/3235	nikB/nikC	2
8	BP	GO:0006355	regulation of DNA-templated transcription	9	2.81524e-41	43/43	360/3291	aaeR/abgR/allS/argP/cbl/cynR/cysB/dmlR/dsdC/gcvA/hcaR/hdfR/ilvY/leuO/lrhA/lysR/metR/modE/nac/nhaR/oxyR/perR/pgrR/tdcA/ttdR/xapR/yafC/yahB/ybdO/ybeF/ybhD/ycaN/ydcI/yeeY/yeiE/yfeR/yfiE/ygfI/yhaJ/yiaU/yidZ/yneJ/ynfL	43
8	BP	GO:2001141	regulation of RNA biosynthetic process	9	2.81524e-41	43/43	360/3291	aaeR/abgR/allS/argP/cbl/cynR/cysB/dmlR/dsdC/gcvA/hcaR/hdfR/ilvY/leuO/lrhA/lysR/metR/modE/nac/nhaR/oxyR/perR/pgrR/tdcA/ttdR/xapR/yafC/yahB/ybdO/ybeF/ybhD/ycaN/ydcI/yeeY/yeiE/yfeR/yfiE/ygfI/yhaJ/yiaU/yidZ/yneJ/ynfL	43
8	BP	GO:0006351	DNA-templated transcription	9	5.12361e-41	43/43	368/3291	aaeR/abgR/allS/argP/cbl/cynR/cysB/dmlR/dsdC/gcvA/hcaR/hdfR/ilvY/leuO/lrhA/lysR/metR/modE/nac/nhaR/oxyR/perR/pgrR/tdcA/ttdR/xapR/yafC/yahB/ybdO/ybeF/ybhD/ycaN/ydcI/yeeY/yeiE/yfeR/yfiE/ygfI/yhaJ/yiaU/yidZ/yneJ/ynfL	43
8	BP	GO:0051252	regulation of RNA metabolic process	9	5.56673e-41	43/43	371/3291	aaeR/abgR/allS/argP/cbl/cynR/cysB/dmlR/dsdC/gcvA/hcaR/hdfR/ilvY/leuO/lrhA/lysR/metR/modE/nac/nhaR/oxyR/perR/pgrR/tdcA/ttdR/xapR/yafC/yahB/ybdO/ybeF/ybhD/ycaN/ydcI/yeeY/yeiE/yfeR/yfiE/ygfI/yhaJ/yiaU/yidZ/yneJ/ynfL	43
8	BP	GO:0019219	regulation of nucleobase-containing compound metabolic process	9	2.71209e-40	43/43	386/3291	aaeR/abgR/allS/argP/cbl/cynR/cysB/dmlR/dsdC/gcvA/hcaR/hdfR/ilvY/leuO/lrhA/lysR/metR/modE/nac/nhaR/oxyR/perR/pgrR/tdcA/ttdR/xapR/yafC/yahB/ybdO/ybeF/ybhD/ycaN/ydcI/yeeY/yeiE/yfeR/yfiE/ygfI/yhaJ/yiaU/yidZ/yneJ/ynfL	43
8	BP	GO:0010468	regulation of gene expression	8	3.36883e-38	43/43	431/3291	aaeR/abgR/allS/argP/cbl/cynR/cysB/dmlR/dsdC/gcvA/hcaR/hdfR/ilvY/leuO/lrhA/lysR/metR/modE/nac/nhaR/oxyR/perR/pgrR/tdcA/ttdR/xapR/yafC/yahB/ybdO/ybeF/ybhD/ycaN/ydcI/yeeY/yeiE/yfeR/yfiE/ygfI/yhaJ/yiaU/yidZ/yneJ/ynfL	43
8	BP	GO:0010556	regulation of macromolecule biosynthetic process	8	3.56033e-38	43/43	433/3291	aaeR/abgR/allS/argP/cbl/cynR/cysB/dmlR/dsdC/gcvA/hcaR/hdfR/ilvY/leuO/lrhA/lysR/metR/modE/nac/nhaR/oxyR/perR/pgrR/tdcA/ttdR/xapR/yafC/yahB/ybdO/ybeF/ybhD/ycaN/ydcI/yeeY/yeiE/yfeR/yfiE/ygfI/yhaJ/yiaU/yidZ/yneJ/ynfL	43
8	BP	GO:0031326	regulation of cellular biosynthetic process	8	4.25705e-38	43/43	436/3291	aaeR/abgR/allS/argP/cbl/cynR/cysB/dmlR/dsdC/gcvA/hcaR/hdfR/ilvY/leuO/lrhA/lysR/metR/modE/nac/nhaR/oxyR/perR/pgrR/tdcA/ttdR/xapR/yafC/yahB/ybdO/ybeF/ybhD/ycaN/ydcI/yeeY/yeiE/yfeR/yfiE/ygfI/yhaJ/yiaU/yidZ/yneJ/ynfL	43
8	BP	GO:0009889	regulation of biosynthetic process	7	5.71807e-38	43/43	440/3291	aaeR/abgR/allS/argP/cbl/cynR/cysB/dmlR/dsdC/gcvA/hcaR/hdfR/ilvY/leuO/lrhA/lysR/metR/modE/nac/nhaR/oxyR/perR/pgrR/tdcA/ttdR/xapR/yafC/yahB/ybdO/ybeF/ybhD/ycaN/ydcI/yeeY/yeiE/yfeR/yfiE/ygfI/yhaJ/yiaU/yidZ/yneJ/ynfL	43
8	BP	GO:0031323	regulation of cellular metabolic process	7	6.3168e-38	43/43	442/3291	aaeR/abgR/allS/argP/cbl/cynR/cysB/dmlR/dsdC/gcvA/hcaR/hdfR/ilvY/leuO/lrhA/lysR/metR/modE/nac/nhaR/oxyR/perR/pgrR/tdcA/ttdR/xapR/yafC/yahB/ybdO/ybeF/ybhD/ycaN/ydcI/yeeY/yeiE/yfeR/yfiE/ygfI/yhaJ/yiaU/yidZ/yneJ/ynfL	43
8	BP	GO:0080090	regulation of primary metabolic process	7	1.92485e-37	43/43	454/3291	aaeR/abgR/allS/argP/cbl/cynR/cysB/dmlR/dsdC/gcvA/hcaR/hdfR/ilvY/leuO/lrhA/lysR/metR/modE/nac/nhaR/oxyR/perR/pgrR/tdcA/ttdR/xapR/yafC/yahB/ybdO/ybeF/ybhD/ycaN/ydcI/yeeY/yeiE/yfeR/yfiE/ygfI/yhaJ/yiaU/yidZ/yneJ/ynfL	43
8	BP	GO:0060255	regulation of macromolecule metabolic process	7	6.30188e-37	43/43	467/3291	aaeR/abgR/allS/argP/cbl/cynR/cysB/dmlR/dsdC/gcvA/hcaR/hdfR/ilvY/leuO/lrhA/lysR/metR/modE/nac/nhaR/oxyR/perR/pgrR/tdcA/ttdR/xapR/yafC/yahB/ybdO/ybeF/ybhD/ycaN/ydcI/yeeY/yeiE/yfeR/yfiE/ygfI/yhaJ/yiaU/yidZ/yneJ/ynfL	43
8	BP	GO:0019222	regulation of metabolic process	7	1.82347e-36	43/43	479/3291	aaeR/abgR/allS/argP/cbl/cynR/cysB/dmlR/dsdC/gcvA/hcaR/hdfR/ilvY/leuO/lrhA/lysR/metR/modE/nac/nhaR/oxyR/perR/pgrR/tdcA/ttdR/xapR/yafC/yahB/ybdO/ybeF/ybhD/ycaN/ydcI/yeeY/yeiE/yfeR/yfiE/ygfI/yhaJ/yiaU/yidZ/yneJ/ynfL	43
8	BP	GO:0032774	RNA biosynthetic process	7	5.64639e-36	43/43	492/3291	aaeR/abgR/allS/argP/cbl/cynR/cysB/dmlR/dsdC/gcvA/hcaR/hdfR/ilvY/leuO/lrhA/lysR/metR/modE/nac/nhaR/oxyR/perR/pgrR/tdcA/ttdR/xapR/yafC/yahB/ybdO/ybeF/ybhD/ycaN/ydcI/yeeY/yeiE/yfeR/yfiE/ygfI/yhaJ/yiaU/yidZ/yneJ/ynfL	43
8	BP	GO:0045893	positive regulation of DNA-templated transcription	10	9.94688e-10	13/43	99/3291	aaeR/allS/argP/dmlR/hcaR/lrhA/modE/nac/nhaR/tdcA/ttdR/xapR/yhaJ	13
8	BP	GO:1902680	positive regulation of RNA biosynthetic process	10	9.94688e-10	13/43	99/3291	aaeR/allS/argP/dmlR/hcaR/lrhA/modE/nac/nhaR/tdcA/ttdR/xapR/yhaJ	13
8	BP	GO:0051254	positive regulation of RNA metabolic process	10	1.56437e-09	13/43	103/3291	aaeR/allS/argP/dmlR/hcaR/lrhA/modE/nac/nhaR/tdcA/ttdR/xapR/yhaJ	13
8	BP	GO:0010557	positive regulation of macromolecule biosynthetic process	8	2.14282e-09	14/43	130/3291	aaeR/allS/argP/dmlR/hcaR/lrhA/lysR/modE/nac/nhaR/tdcA/ttdR/xapR/yhaJ	14
8	BP	GO:0031328	positive regulation of cellular biosynthetic process	8	2.14282e-09	14/43	130/3291	aaeR/allS/argP/dmlR/hcaR/lrhA/lysR/modE/nac/nhaR/tdcA/ttdR/xapR/yhaJ	14
8	BP	GO:0045935	positive regulation of nucleobase-containing compound metabolic process	9	2.17308e-09	13/43	107/3291	aaeR/allS/argP/dmlR/hcaR/lrhA/modE/nac/nhaR/tdcA/ttdR/xapR/yhaJ	13
8	BP	GO:0009891	positive regulation of biosynthetic process	8	2.38716e-09	14/43	132/3291	aaeR/allS/argP/dmlR/hcaR/lrhA/lysR/modE/nac/nhaR/tdcA/ttdR/xapR/yhaJ	14
8	BP	GO:0031325	positive regulation of cellular metabolic process	8	2.52506e-09	14/43	133/3291	aaeR/allS/argP/dmlR/hcaR/lrhA/lysR/modE/nac/nhaR/tdcA/ttdR/xapR/yhaJ	14
8	BP	GO:0048518	positive regulation of biological process	7	6.71365e-09	15/43	171/3291	aaeR/allS/argP/cbl/dmlR/hcaR/lrhA/lysR/modE/nac/nhaR/tdcA/ttdR/xapR/yhaJ	15
8	BP	GO:0010604	positive regulation of macromolecule metabolic process	7	6.77734e-09	14/43	144/3291	aaeR/allS/argP/dmlR/hcaR/lrhA/lysR/modE/nac/nhaR/tdcA/ttdR/xapR/yhaJ	14
8	BP	GO:0009893	positive regulation of metabolic process	7	9.39593e-09	14/43	148/3291	aaeR/allS/argP/dmlR/hcaR/lrhA/lysR/modE/nac/nhaR/tdcA/ttdR/xapR/yhaJ	14
8	BP	GO:0048522	positive regulation of cellular process	7	1.53546e-08	14/43	154/3291	aaeR/allS/argP/dmlR/hcaR/lrhA/lysR/modE/nac/nhaR/tdcA/ttdR/xapR/yhaJ	14
8	BP	GO:0006352	DNA-templated transcription initiation	10	8.81796e-05	6/43	45/3291	aaeR/modE/nac/nhaR/oxyR/yhaJ	6
8	BP	GO:0045892	negative regulation of DNA-templated transcription	5	0.000323597	9/43	145/3291	argP/dmlR/hcaR/hdfR/lrhA/modE/nac/pgrR/ydcI	9
8	BP	GO:1902679	negative regulation of RNA biosynthetic process	5	0.000323597	9/43	145/3291	argP/dmlR/hcaR/hdfR/lrhA/modE/nac/pgrR/ydcI	9
8	BP	GO:0051253	negative regulation of RNA metabolic process	5	0.000408043	9/43	150/3291	argP/dmlR/hcaR/hdfR/lrhA/modE/nac/pgrR/ydcI	9
8	BP	GO:0045934	negative regulation of nucleobase-containing compound metabolic process	4	0.000651319	9/43	160/3291	argP/dmlR/hcaR/hdfR/lrhA/modE/nac/pgrR/ydcI	9
8	BP	GO:2000142	regulation of DNA-templated transcription initiation	9	0.000768738	5/43	43/3291	modE/nac/nhaR/oxyR/yhaJ	5
8	BP	GO:0010558	negative regulation of macromolecule biosynthetic process	4	0.00266764	9/43	196/3291	argP/dmlR/hcaR/hdfR/lrhA/modE/nac/pgrR/ydcI	9
8	BP	GO:0009890	negative regulation of biosynthetic process	4	0.00266764	9/43	197/3291	argP/dmlR/hcaR/hdfR/lrhA/modE/nac/pgrR/ydcI	9
8	BP	GO:0031324	negative regulation of cellular metabolic process	4	0.00266764	9/43	197/3291	argP/dmlR/hcaR/hdfR/lrhA/modE/nac/pgrR/ydcI	9
8	BP	GO:0031327	negative regulation of cellular biosynthetic process	4	0.00266764	9/43	197/3291	argP/dmlR/hcaR/hdfR/lrhA/modE/nac/pgrR/ydcI	9
8	BP	GO:0010605	negative regulation of macromolecule metabolic process	3	0.00470804	9/43	214/3291	argP/dmlR/hcaR/hdfR/lrhA/modE/nac/pgrR/ydcI	9
8	BP	GO:0009892	negative regulation of metabolic process	3	0.00489669	9/43	216/3291	argP/dmlR/hcaR/hdfR/lrhA/modE/nac/pgrR/ydcI	9
8	BP	GO:0048523	negative regulation of cellular process	3	0.00910758	9/43	237/3291	argP/dmlR/hcaR/hdfR/lrhA/modE/nac/pgrR/ydcI	9
8	BP	GO:0000097	sulfur amino acid biosynthetic process	9	0.0134761	3/43	26/3291	cbl/cysB/metR	3
8	BP	GO:0048519	negative regulation of biological process	3	0.0142094	9/43	255/3291	argP/dmlR/hcaR/hdfR/lrhA/modE/nac/pgrR/ydcI	9
8	BP	GO:0000096	sulfur amino acid metabolic process	7	0.0274716	3/43	34/3291	cbl/cysB/metR	3
8	BP	GO:0019344	cysteine biosynthetic process	13	0.0289779	2/43	12/3291	cbl/cysB	2
8	BP	GO:2000144	positive regulation of DNA-templated transcription initiation	12	0.0331925	2/43	13/3291	nhaR/yhaJ	2
8	CC	GO:0032993	protein-DNA complex	13	6.38149e-06	6/18	76/2995	cynR/hcaR/leuO/oxyR/xapR/ynfL	6
8	MF	GO:0003700	DNA-binding transcription factor activity	15	2.65893e-50	42/43	204/3235	aaeR/abgR/allS/argP/cbl/cynR/cysB/dmlR/dsdC/gcvA/hcaR/hdfR/ilvY/leuO/lrhA/lysR/metR/nac/nhaR/oxyR/perR/pgrR/tdcA/ttdR/xapR/yafC/yahB/ybdO/ybeF/ybhD/ycaN/ydcI/yeeY/yeiE/yfeR/yfiE/ygfI/yhaJ/yiaU/yidZ/yneJ/ynfL	42
8	MF	GO:0140110	transcription regulator activity	14	1.27334e-48	42/43	225/3235	aaeR/abgR/allS/argP/cbl/cynR/cysB/dmlR/dsdC/gcvA/hcaR/hdfR/ilvY/leuO/lrhA/lysR/metR/nac/nhaR/oxyR/perR/pgrR/tdcA/ttdR/xapR/yafC/yahB/ybdO/ybeF/ybhD/ycaN/ydcI/yeeY/yeiE/yfeR/yfiE/ygfI/yhaJ/yiaU/yidZ/yneJ/ynfL	42
8	MF	GO:0043565	sequence-specific DNA binding	13	1.44953e-27	29/43	171/3235	aaeR/abgR/allS/argP/cbl/cysB/dmlR/dsdC/gcvA/ilvY/leuO/lrhA/lysR/metR/modE/oxyR/perR/pgrR/tdcA/ttdR/yafC/yahB/ycaN/ydcI/yeeY/yeiE/yfiE/yhaJ/yneJ	29
8	MF	GO:0000976	transcription cis-regulatory region binding	12	7.88928e-15	17/43	106/3235	aaeR/abgR/cbl/cysB/ilvY/lrhA/metR/modE/oxyR/tdcA/yafC/yahB/yeeY/yeiE/yfiE/yhaJ/yneJ	17
8	MF	GO:0001067	transcription regulatory region nucleic acid binding	12	7.88928e-15	17/43	106/3235	aaeR/abgR/cbl/cysB/ilvY/lrhA/metR/modE/oxyR/tdcA/yafC/yahB/yeeY/yeiE/yfiE/yhaJ/yneJ	17
8	MF	GO:1990837	sequence-specific double-stranded DNA binding	12	9.13191e-15	17/43	108/3235	aaeR/abgR/cbl/cysB/ilvY/lrhA/metR/modE/oxyR/tdcA/yafC/yahB/yeeY/yeiE/yfiE/yhaJ/yneJ	17
8	MF	GO:0003690	double-stranded DNA binding	10	6.53454e-14	17/43	122/3235	aaeR/abgR/cbl/cysB/ilvY/lrhA/metR/modE/oxyR/tdcA/yafC/yahB/yeeY/yeiE/yfiE/yhaJ/yneJ	17
8	MF	GO:0000987	cis-regulatory region sequence-specific DNA binding	11	0.000659525	4/43	28/3235	lrhA/modE/oxyR/tdcA	4
8	MF	GO:0001216	DNA-binding transcription activator activity	10	0.00376757	3/43	22/3235	nhaR/ttdR/yhaJ	3
9	BP	GO:0019752	carboxylic acid metabolic process	3	0.00273702	14/28	487/3291	ansB/argC/aroB/asd/carA/gapA/garK/garR/glxK/glxR/mdh/mhpF/scpA/ugd	14
9	BP	GO:0046487	glyoxylate metabolic process	27	0.0186364	3/28	13/3291	garR/glxK/glxR	3
9	BP	GO:0006796	phosphate-containing compound metabolic process	3	0.0324485	11/28	439/3291	araA/carA/gapA/garK/glxK/mdh/nnr/purE/thiD/thiM/ugd	11
9	BP	GO:0019637	organophosphate metabolic process	3	0.0324485	9/28	304/3291	araA/carA/gapA/mdh/nnr/purE/thiD/thiM/ugd	9
9	BP	GO:0006793	phosphorus metabolic process	3	0.0324485	11/28	449/3291	araA/carA/gapA/garK/glxK/mdh/nnr/purE/thiD/thiM/ugd	11
9	BP	GO:0034308	primary alcohol metabolic process	9	0.0368989	4/28	54/3291	glxK/glxR/thiD/thiM	4
9	BP	GO:0016052	carbohydrate catabolic process	5	0.0368989	6/28	143/3291	araA/fucI/gapA/garK/garR/mdh	6
9	BP	GO:0043648	dicarboxylic acid metabolic process	6	0.0376644	5/28	98/3291	aroB/asd/garK/garR/mdh	5
9	BP	GO:0006099	tricarboxylic acid cycle	13	0.0435478	3/28	28/3291	mdh/sucD/yahF	3
9	BP	GO:0009259	ribonucleotide metabolic process	7	0.047457	4/28	67/3291	carA/gapA/mdh/purE	4
9	BP	GO:0032787	monocarboxylic acid metabolic process	4	0.047457	7/28	234/3291	gapA/garR/glxK/glxR/mdh/mhpF/scpA	7
9	BP	GO:0044283	small molecule biosynthetic process	3	0.047457	8/28	305/3291	argC/aroB/asd/carA/cobT/thiD/thiM/ugd	8
9	BP	GO:0008655	pyrimidine-containing compound salvage	24	0.047457	2/28	10/3291	thiD/thiM	2
9	BP	GO:0019693	ribose phosphate metabolic process	6	0.047457	4/28	73/3291	carA/gapA/mdh/purE	4
9	BP	GO:0044282	small molecule catabolic process	3	0.047457	8/28	311/3291	ansB/araA/fucI/garK/garR/glxK/glxR/mhpF	8
9	BP	GO:0009229	thiamine diphosphate biosynthetic process	21	0.047457	2/28	11/3291	thiD/thiM	2
9	BP	GO:0042357	thiamine diphosphate metabolic process	21	0.047457	2/28	11/3291	thiD/thiM	2
9	BP	GO:0006753	nucleoside phosphate metabolic process	4	0.047457	6/28	187/3291	carA/gapA/mdh/nnr/purE/ugd	6
9	BP	GO:0046395	carboxylic acid catabolic process	4	0.047457	6/28	191/3291	ansB/garK/garR/glxK/glxR/mhpF	6
9	BP	GO:0072528	pyrimidine-containing compound biosynthetic process	8	0.047457	3/28	42/3291	carA/thiD/thiM	3
9	BP	GO:0043649	dicarboxylic acid catabolic process	18	0.047457	2/28	13/3291	garK/garR	2
9	BP	GO:0008652	amino acid biosynthetic process	4	0.047457	5/28	139/3291	argC/aroB/asd/carA/usg	5
9	BP	GO:0009117	nucleotide metabolic process	4	0.047457	5/28	140/3291	carA/gapA/mdh/nnr/purE	5
9	BP	GO:0016054	organic acid catabolic process	4	0.047457	6/28	201/3291	ansB/garK/garR/glxK/glxR/mhpF	6
9	BP	GO:0006526	L-arginine biosynthetic process	17	0.047457	2/28	14/3291	argC/carA	2
9	BP	GO:0009228	thiamine biosynthetic process	17	0.047457	2/28	14/3291	thiD/thiM	2
9	BP	GO:0046496	nicotinamide nucleotide metabolic process	8	0.047457	3/28	45/3291	gapA/mdh/nnr	3
9	BP	GO:0006096	glycolytic process	16	0.047457	2/28	15/3291	gapA/mdh	2
9	BP	GO:0009154	purine ribonucleotide catabolic process	16	0.047457	2/28	15/3291	gapA/mdh	2
9	BP	GO:0009181	purine ribonucleoside diphosphate catabolic process	16	0.047457	2/28	15/3291	gapA/mdh	2
9	BP	GO:0009191	ribonucleoside diphosphate catabolic process	16	0.047457	2/28	15/3291	gapA/mdh	2
9	BP	GO:0019323	pentose catabolic process	16	0.047457	2/28	15/3291	araA/fucI	2
9	BP	GO:0042724	thiamine-containing compound biosynthetic process	16	0.047457	2/28	15/3291	thiD/thiM	2
9	BP	GO:0046032	ADP catabolic process	16	0.047457	2/28	15/3291	gapA/mdh	2
9	BP	GO:0019362	pyridine nucleotide metabolic process	8	0.047457	3/28	47/3291	gapA/mdh/nnr	3
9	BP	GO:0090407	organophosphate biosynthetic process	3	0.047457	6/28	209/3291	araA/carA/purE/thiD/thiM/ugd	6
9	BP	GO:0006066	alcohol metabolic process	5	0.047457	4/28	93/3291	glxK/glxR/thiD/thiM	4
9	BP	GO:0009134	nucleoside diphosphate catabolic process	15	0.047457	2/28	16/3291	gapA/mdh	2
9	BP	GO:0009137	purine nucleoside diphosphate catabolic process	15	0.047457	2/28	16/3291	gapA/mdh	2
9	BP	GO:0019364	pyridine nucleotide catabolic process	15	0.047457	2/28	16/3291	gapA/mdh	2
9	BP	GO:0046031	ADP metabolic process	15	0.047457	2/28	16/3291	gapA/mdh	2
9	BP	GO:0006772	thiamine metabolic process	14	0.0480558	2/28	17/3291	thiD/thiM	2
9	BP	GO:0009179	purine ribonucleoside diphosphate metabolic process	14	0.0480558	2/28	17/3291	gapA/mdh	2
9	BP	GO:0009261	ribonucleotide catabolic process	14	0.0480558	2/28	17/3291	gapA/mdh	2
9	BP	GO:0042723	thiamine-containing compound metabolic process	14	0.0480558	2/28	17/3291	thiD/thiM	2
9	BP	GO:0005975	carbohydrate metabolic process	3	0.0480558	8/28	366/3291	araA/fucI/gapA/garK/garR/mdh/murG/ugd	8
9	BP	GO:0009064	glutamine family amino acid metabolic process	7	0.0480558	3/28	52/3291	ansB/argC/carA	3
9	BP	GO:0009150	purine ribonucleotide metabolic process	7	0.0480558	3/28	52/3291	gapA/mdh/purE	3
9	BP	GO:0009135	purine nucleoside diphosphate metabolic process	13	0.0481353	2/28	18/3291	gapA/mdh	2
9	BP	GO:0034309	primary alcohol biosynthetic process	13	0.0481353	2/28	18/3291	thiD/thiM	2
9	BP	GO:0072526	pyridine-containing compound catabolic process	13	0.0481353	2/28	18/3291	gapA/mdh	2
9	MF	GO:0051287	NAD binding	19	1.45961e-09	10/31	54/3235	argC/aroB/asd/gapA/garR/glxR/mhpF/trkA/ugd/usg	10
9	MF	GO:0016620	oxidoreductase activity, acting on the aldehyde or oxo group of donors, NAD or NADP as acceptor	17	0.000230688	5/31	31/3235	argC/asd/gapA/mhpF/usg	5
9	MF	GO:0050661	NADP binding	16	0.000230688	5/31	33/3235	argC/asd/gapA/garR/glxR	5
9	MF	GO:0016903	oxidoreductase activity, acting on the aldehyde or oxo group of donors	13	0.000457563	5/31	40/3235	argC/asd/gapA/mhpF/usg	5
9	MF	GO:0016491	oxidoreductase activity	3	0.0128905	11/31	416/3235	argC/asd/gapA/garK/garR/glxK/glxR/mdh/mhpF/ugd/usg	11
10	BP	GO:2001141	regulation of RNA biosynthetic process	5	3.30099e-07	15/26	360/3291	ascG/cra/cytR/ebgR/galR/galS/gntR/idnR/lacI/malI/purR/rbsR/torT/treR/ycjW	15
10	BP	GO:0006355	regulation of DNA-templated transcription	5	3.30099e-07	15/26	360/3291	ascG/cra/cytR/ebgR/galR/galS/gntR/idnR/lacI/malI/purR/rbsR/torT/treR/ycjW	15
10	BP	GO:0006351	DNA-templated transcription	5	3.30099e-07	15/26	368/3291	ascG/cra/cytR/ebgR/galR/galS/gntR/idnR/lacI/malI/purR/rbsR/torT/treR/ycjW	15
10	BP	GO:0051252	regulation of RNA metabolic process	5	3.30099e-07	15/26	371/3291	ascG/cra/cytR/ebgR/galR/galS/gntR/idnR/lacI/malI/purR/rbsR/torT/treR/ycjW	15
10	BP	GO:0019219	regulation of nucleobase-containing compound metabolic process	5	4.59237e-07	15/26	386/3291	ascG/cra/cytR/ebgR/galR/galS/gntR/idnR/lacI/malI/purR/rbsR/torT/treR/ycjW	15
10	BP	GO:0010468	regulation of gene expression	4	1.48874e-06	15/26	431/3291	ascG/cra/cytR/ebgR/galR/galS/gntR/idnR/lacI/malI/purR/rbsR/torT/treR/ycjW	15
10	BP	GO:0010556	regulation of macromolecule biosynthetic process	4	1.48874e-06	15/26	433/3291	ascG/cra/cytR/ebgR/galR/galS/gntR/idnR/lacI/malI/purR/rbsR/torT/treR/ycjW	15
10	BP	GO:0031326	regulation of cellular biosynthetic process	4	1.48874e-06	15/26	436/3291	ascG/cra/cytR/ebgR/galR/galS/gntR/idnR/lacI/malI/purR/rbsR/torT/treR/ycjW	15
10	BP	GO:0009889	regulation of biosynthetic process	4	1.48874e-06	15/26	440/3291	ascG/cra/cytR/ebgR/galR/galS/gntR/idnR/lacI/malI/purR/rbsR/torT/treR/ycjW	15
10	BP	GO:0031323	regulation of cellular metabolic process	4	1.48874e-06	15/26	442/3291	ascG/cra/cytR/ebgR/galR/galS/gntR/idnR/lacI/malI/purR/rbsR/torT/treR/ycjW	15
10	BP	GO:0080090	regulation of primary metabolic process	4	1.95025e-06	15/26	454/3291	ascG/cra/cytR/ebgR/galR/galS/gntR/idnR/lacI/malI/purR/rbsR/torT/treR/ycjW	15
10	BP	GO:0060255	regulation of macromolecule metabolic process	4	2.6231e-06	15/26	467/3291	ascG/cra/cytR/ebgR/galR/galS/gntR/idnR/lacI/malI/purR/rbsR/torT/treR/ycjW	15
10	BP	GO:0019222	regulation of metabolic process	4	3.41238e-06	15/26	479/3291	ascG/cra/cytR/ebgR/galR/galS/gntR/idnR/lacI/malI/purR/rbsR/torT/treR/ycjW	15
10	BP	GO:0032774	RNA biosynthetic process	4	4.54432e-06	15/26	492/3291	ascG/cra/cytR/ebgR/galR/galS/gntR/idnR/lacI/malI/purR/rbsR/torT/treR/ycjW	15
10	BP	GO:0045892	negative regulation of DNA-templated transcription	8	5.9844e-06	9/26	145/3291	ascG/cytR/ebgR/gntR/lacI/malI/purR/treR/ycjW	9
10	BP	GO:1902679	negative regulation of RNA biosynthetic process	8	5.9844e-06	9/26	145/3291	ascG/cytR/ebgR/gntR/lacI/malI/purR/treR/ycjW	9
10	BP	GO:0051253	negative regulation of RNA metabolic process	8	7.5243e-06	9/26	150/3291	ascG/cytR/ebgR/gntR/lacI/malI/purR/treR/ycjW	9
10	BP	GO:0015749	monosaccharide transmembrane transport	16	9.66894e-06	6/26	49/3291	alsB/araF/mglB/rbsB/xylF/ytfQ	6
10	BP	GO:0045934	negative regulation of nucleobase-containing compound metabolic process	7	1.16466e-05	9/26	160/3291	ascG/cytR/ebgR/gntR/lacI/malI/purR/treR/ycjW	9
10	BP	GO:0015750	pentose transmembrane transport	32	3.11127e-05	4/26	16/3291	alsB/araF/rbsB/xylF	4
10	BP	GO:0010558	negative regulation of macromolecule biosynthetic process	6	5.23325e-05	9/26	196/3291	ascG/cytR/ebgR/gntR/lacI/malI/purR/treR/ycjW	9
10	BP	GO:0009890	negative regulation of biosynthetic process	6	5.23325e-05	9/26	197/3291	ascG/cytR/ebgR/gntR/lacI/malI/purR/treR/ycjW	9
10	BP	GO:0031324	negative regulation of cellular metabolic process	6	5.23325e-05	9/26	197/3291	ascG/cytR/ebgR/gntR/lacI/malI/purR/treR/ycjW	9
10	BP	GO:0031327	negative regulation of cellular biosynthetic process	6	5.23325e-05	9/26	197/3291	ascG/cytR/ebgR/gntR/lacI/malI/purR/treR/ycjW	9
10	BP	GO:0010605	negative regulation of macromolecule metabolic process	5	9.8849e-05	9/26	214/3291	ascG/cytR/ebgR/gntR/lacI/malI/purR/treR/ycjW	9
10	BP	GO:0009892	negative regulation of metabolic process	5	0.000102504	9/26	216/3291	ascG/cytR/ebgR/gntR/lacI/malI/purR/treR/ycjW	9
10	BP	GO:0048523	negative regulation of cellular process	5	0.00020835	9/26	237/3291	ascG/cytR/ebgR/gntR/lacI/malI/purR/treR/ycjW	9
10	BP	GO:0048519	negative regulation of biological process	4	0.0003592	9/26	255/3291	ascG/cytR/ebgR/gntR/lacI/malI/purR/treR/ycjW	9
10	BP	GO:0034219	carbohydrate transmembrane transport	7	0.000665679	6/26	110/3291	alsB/araF/mglB/rbsB/xylF/ytfQ	6
10	BP	GO:0008643	carbohydrate transport	6	0.00119139	6/26	123/3291	alsB/araF/mglB/rbsB/xylF/ytfQ	6
10	BP	GO:0008645	hexose transmembrane transport	11	0.00930381	3/26	35/3291	alsB/mglB/ytfQ	3
10	BP	GO:0015803	branched-chain amino acid transport	23	0.0117522	2/26	11/3291	livJ/livK	2
10	BP	GO:0019521	D-gluconate metabolic process	21	0.013609	2/26	12/3291	gntR/idnR	2
10	BP	GO:0019520	aldonic acid metabolic process	11	0.048004	2/26	23/3291	gntR/idnR	2
10	CC	GO:0055052	ATP-binding cassette (ABC) transporter complex, substrate-binding subunit-containing	12	1.02323e-08	10/17	148/2995	alsB/araF/livJ/livK/lsrB/mglB/rbsB/xylF/yphF/ytfQ	10
10	CC	GO:0042597	periplasmic space	8	3.36527e-08	11/17	245/2995	alsB/araF/livJ/livK/lsrB/mglB/rbsB/torT/xylF/yphF/ytfQ	11
10	CC	GO:0043190	ATP-binding cassette (ABC) transporter complex	9	3.36527e-08	10/17	188/2995	alsB/araF/livJ/livK/lsrB/mglB/rbsB/xylF/yphF/ytfQ	10
10	CC	GO:0098533	ATPase dependent transmembrane transport complex	9	3.36527e-08	10/17	192/2995	alsB/araF/livJ/livK/lsrB/mglB/rbsB/xylF/yphF/ytfQ	10
10	CC	GO:0030288	outer membrane-bounded periplasmic space	9	3.46368e-08	10/17	197/2995	alsB/araF/livJ/livK/lsrB/mglB/rbsB/xylF/yphF/ytfQ	10
10	CC	GO:0098797	plasma membrane protein complex	8	6.18686e-08	10/17	213/2995	alsB/araF/livJ/livK/lsrB/mglB/rbsB/xylF/yphF/ytfQ	10
10	CC	GO:1902495	transmembrane transporter complex	6	8.73618e-07	10/17	285/2995	alsB/araF/livJ/livK/lsrB/mglB/rbsB/xylF/yphF/ytfQ	10
10	CC	GO:1990351	transporter complex	6	1.16679e-06	10/17	298/2995	alsB/araF/livJ/livK/lsrB/mglB/rbsB/xylF/yphF/ytfQ	10
10	CC	GO:0030313	cell envelope	6	1.97109e-06	10/17	319/2995	alsB/araF/livJ/livK/lsrB/mglB/rbsB/xylF/yphF/ytfQ	10
10	CC	GO:0098796	membrane protein complex	5	2.72912e-06	10/17	334/2995	alsB/araF/livJ/livK/lsrB/mglB/rbsB/xylF/yphF/ytfQ	10
10	MF	GO:0000976	transcription cis-regulatory region binding	19	2.5349e-16	15/24	106/3235	ascG/cra/cytR/ebgR/galR/galS/gntR/idnR/lacI/malI/purR/rbsR/torT/treR/ycjW	15
10	MF	GO:0001067	transcription regulatory region nucleic acid binding	19	2.5349e-16	15/24	106/3235	ascG/cra/cytR/ebgR/galR/galS/gntR/idnR/lacI/malI/purR/rbsR/torT/treR/ycjW	15
10	MF	GO:1990837	sequence-specific double-stranded DNA binding	19	2.5349e-16	15/24	108/3235	ascG/cra/cytR/ebgR/galR/galS/gntR/idnR/lacI/malI/purR/rbsR/torT/treR/ycjW	15
10	MF	GO:0003690	double-stranded DNA binding	17	1.28713e-15	15/24	122/3235	ascG/cra/cytR/ebgR/galR/galS/gntR/idnR/lacI/malI/purR/rbsR/torT/treR/ycjW	15
10	MF	GO:0043565	sequence-specific DNA binding	12	1.85895e-13	15/24	171/3235	ascG/cra/cytR/ebgR/galR/galS/gntR/idnR/lacI/malI/purR/rbsR/torT/treR/ycjW	15
10	MF	GO:0003700	DNA-binding transcription factor activity	10	2.21615e-12	15/24	204/3235	ascG/cra/cytR/ebgR/galR/galS/gntR/idnR/lacI/malI/purR/rbsR/torT/treR/ycjW	15
10	MF	GO:0140110	transcription regulator activity	9	8.19302e-12	15/24	225/3235	ascG/cra/cytR/ebgR/galR/galS/gntR/idnR/lacI/malI/purR/rbsR/torT/treR/ycjW	15
10	MF	GO:0030246	carbohydrate binding	25	1.81177e-08	7/24	38/3235	alsB/araF/mglB/rbsB/xylF/yphF/ytfQ	7
10	MF	GO:0048029	monosaccharide binding	45	1.2844e-07	5/24	15/3235	alsB/araF/rbsB/xylF/ytfQ	5
10	MF	GO:0001217	DNA-binding transcription repressor activity	16	0.00233627	3/24	26/3235	lacI/malI/purR	3
10	MF	GO:0000987	cis-regulatory region sequence-specific DNA binding	14	0.00265012	3/24	28/3235	cra/lacI/rbsR	3
11	MF	GO:0016747	acyltransferase activity, transferring groups other than amino-acyl groups	44	1.74042e-35	21/21	73/3235	argA/astA/elaA/fabY/mnaT/panZ/patZ/phnO/rimI/rimJ/rimL/speG/tmcA/yafP/yedL/yhbS/yiaC/yjaB/yjgM/yjhQ/ypeA	21
11	MF	GO:0016746	acyltransferase activity	38	4.61237e-34	21/21	86/3235	argA/astA/elaA/fabY/mnaT/panZ/patZ/phnO/rimI/rimJ/rimL/speG/tmcA/yafP/yedL/yhbS/yiaC/yjaB/yjgM/yjhQ/ypeA	21
11	MF	GO:0016410	N-acyltransferase activity	114	4.36486e-29	14/21	19/3235	argA/astA/elaA/mnaT/patZ/phnO/rimI/rimJ/rimL/speG/tmcA/yiaC/yjaB/yjgM	14
11	MF	GO:0008080	N-acetyltransferase activity	134	1.19718e-28	13/21	15/3235	argA/elaA/mnaT/patZ/phnO/rimI/rimJ/rimL/speG/tmcA/yiaC/yjaB/yjgM	13
11	MF	GO:0016407	acetyltransferase activity	59	8.10017e-22	13/21	34/3235	argA/elaA/mnaT/patZ/phnO/rimI/rimJ/rimL/speG/tmcA/yiaC/yjaB/yjgM	13
11	MF	GO:0140096	catalytic activity, acting on a protein	4	0.0246817	5/21	212/3235	patZ/phnO/rimI/yiaC/yjaB	5
12	BP	GO:1901293	nucleoside phosphate biosynthetic process	12	4.17233e-06	9/22	116/3291	accC/carB/coaD/nadD/nadR/purD/purK/purT/ribF	9
12	BP	GO:0072522	purine-containing compound biosynthetic process	16	1.14026e-05	7/22	65/3291	accC/coaD/nadD/nadR/purD/purK/purT	7
12	BP	GO:0009165	nucleotide biosynthetic process	12	6.31348e-05	7/22	88/3291	carB/nadD/nadR/purD/purK/purT/ribF	7
12	BP	GO:0006753	nucleoside phosphate metabolic process	7	6.66936e-05	9/22	187/3291	accC/carB/coaD/nadD/nadR/purD/purK/purT/ribF	9
12	BP	GO:0009156	ribonucleoside monophosphate biosynthetic process	21	9.7528e-05	5/22	36/3291	carB/purD/purK/purT/ribF	5
12	BP	GO:0009161	ribonucleoside monophosphate metabolic process	20	9.7528e-05	5/22	37/3291	carB/purD/purK/purT/ribF	5
12	BP	GO:0090407	organophosphate biosynthetic process	6	9.7528e-05	9/22	209/3291	accC/carB/coaD/nadD/nadR/purD/purK/purT/ribF	9
12	BP	GO:0009124	nucleoside monophosphate biosynthetic process	18	0.00013162	5/22	41/3291	carB/purD/purK/purT/ribF	5
12	BP	GO:0055086	nucleobase-containing small molecule metabolic process	6	0.000208717	9/22	236/3291	accC/carB/coaD/nadD/nadR/purD/purK/purT/ribF	9
12	BP	GO:0072521	purine-containing compound metabolic process	8	0.00021217	7/22	127/3291	accC/coaD/nadD/nadR/purD/purK/purT	7
12	BP	GO:0009123	nucleoside monophosphate metabolic process	16	0.00021217	5/22	48/3291	carB/purD/purK/purT/ribF	5
12	BP	GO:0009260	ribonucleotide biosynthetic process	15	0.000215651	5/22	49/3291	carB/purD/purK/purT/ribF	5
12	BP	GO:0006164	purine nucleotide biosynthetic process	15	0.000220221	5/22	50/3291	nadD/nadR/purD/purK/purT	5
12	BP	GO:0046390	ribose phosphate biosynthetic process	14	0.000248666	5/22	52/3291	carB/purD/purK/purT/ribF	5
12	BP	GO:0009117	nucleotide metabolic process	7	0.000288729	7/22	140/3291	carB/nadD/nadR/purD/purK/purT/ribF	7
12	BP	GO:0006189	'de novo' IMP biosynthetic process	37	0.000686189	3/22	12/3291	purD/purK/purT	3
12	BP	GO:0009259	ribonucleotide metabolic process	11	0.000712884	5/22	67/3291	carB/purD/purK/purT/ribF	5
12	BP	GO:0019637	organophosphate metabolic process	4	0.000814611	9/22	304/3291	accC/carB/coaD/nadD/nadR/purD/purK/purT/ribF	9
12	BP	GO:0019693	ribose phosphate metabolic process	10	0.000966424	5/22	73/3291	carB/purD/purK/purT/ribF	5
12	BP	GO:0043604	amide biosynthetic process	15	0.00129048	4/22	41/3291	accC/coaD/gshB/panC	4
12	BP	GO:0006188	IMP biosynthetic process	28	0.00130788	3/22	16/3291	purD/purK/purT	3
12	BP	GO:0046040	IMP metabolic process	26	0.00150939	3/22	17/3291	purD/purK/purT	3
12	BP	GO:0006163	purine nucleotide metabolic process	9	0.00195033	5/22	88/3291	nadD/nadR/purD/purK/purT	5
12	BP	GO:0009127	purine nucleoside monophosphate biosynthetic process	20	0.00337043	3/22	23/3291	purD/purK/purT	3
12	BP	GO:0009168	purine ribonucleoside monophosphate biosynthetic process	20	0.00337043	3/22	23/3291	purD/purK/purT	3
12	BP	GO:0009126	purine nucleoside monophosphate metabolic process	19	0.00355115	3/22	24/3291	purD/purK/purT	3
12	BP	GO:0009167	purine ribonucleoside monophosphate metabolic process	19	0.00355115	3/22	24/3291	purD/purK/purT	3
12	BP	GO:1901137	carbohydrate derivative biosynthetic process	5	0.00361613	7/22	232/3291	carB/ddlA/ddlB/purD/purK/purT/ribF	7
12	BP	GO:0006418	tRNA aminoacylation for protein translation	18	0.00361613	3/22	25/3291	glnS/gltX/gluQ	3
12	BP	GO:0043039	tRNA aminoacylation	18	0.00361613	3/22	25/3291	glnS/gltX/gluQ	3
12	BP	GO:0043038	amino acid activation	17	0.00393881	3/22	26/3291	glnS/gltX/gluQ	3
12	BP	GO:0006796	phosphate-containing compound metabolic process	3	0.00766911	9/22	439/3291	accC/carB/coaD/nadD/nadR/purD/purK/purT/ribF	9
12	BP	GO:0043603	amide metabolic process	8	0.00808123	4/22	75/3291	accC/coaD/gshB/panC	4
12	BP	GO:0006793	phosphorus metabolic process	3	0.00844585	9/22	449/3291	accC/carB/coaD/nadD/nadR/purD/purK/purT/ribF	9
12	BP	GO:0009152	purine ribonucleotide biosynthetic process	13	0.00844585	3/22	35/3291	purD/purK/purT	3
12	BP	GO:0009435	NAD biosynthetic process	30	0.0103266	2/22	10/3291	nadD/nadR	2
12	BP	GO:0019359	nicotinamide nucleotide biosynthetic process	27	0.0122307	2/22	11/3291	nadD/nadR	2
12	BP	GO:0019363	pyridine nucleotide biosynthetic process	23	0.0167525	2/22	13/3291	nadD/nadR	2
12	BP	GO:0009150	purine ribonucleotide metabolic process	9	0.0237759	3/22	52/3291	purD/purK/purT	3
12	BP	GO:0019674	NAD metabolic process	19	0.0241889	2/22	16/3291	nadD/nadR	2
12	BP	GO:1901135	carbohydrate derivative metabolic process	3	0.0352521	7/22	362/3291	carB/ddlA/ddlB/purD/purK/purT/ribF	7
12	BP	GO:0046112	nucleobase biosynthetic process	15	0.0358901	2/22	20/3291	carB/purD	2
12	BP	GO:0009411	response to UV	13	0.0450687	2/22	23/3291	uspC/uspD	2
12	BP	GO:0072525	pyridine-containing compound biosynthetic process	13	0.0450687	2/22	23/3291	nadD/nadR	2
12	BP	GO:0044272	sulfur compound biosynthetic process	6	0.0472138	3/22	70/3291	accC/coaD/gshB	3
12	MF	GO:0016874	ligase activity	20	7.87971e-15	14/22	105/3235	accC/carB/citC/ddlA/ddlB/glnS/gltX/gluQ/gshB/panC/purD/purK/purT/rimK	14
12	MF	GO:0016879	ligase activity, forming carbon-nitrogen bonds	34	8.28343e-13	10/22	43/3235	accC/carB/ddlA/ddlB/gshB/panC/purD/purK/purT/rimK	10
12	MF	GO:0005524	ATP binding	6	8.37445e-12	18/22	432/3235	accC/carB/citC/coaD/ddlA/ddlB/glnS/gltX/gluQ/gshB/nadD/nadR/panC/purD/purK/purT/ribF/rimK	18
12	MF	GO:0032559	adenyl ribonucleotide binding	6	8.37445e-12	18/22	435/3235	accC/carB/citC/coaD/ddlA/ddlB/glnS/gltX/gluQ/gshB/nadD/nadR/panC/purD/purK/purT/ribF/rimK	18
12	MF	GO:0035639	purine ribonucleoside triphosphate binding	6	3.56295e-11	18/22	478/3235	accC/carB/citC/coaD/ddlA/ddlB/glnS/gltX/gluQ/gshB/nadD/nadR/panC/purD/purK/purT/ribF/rimK	18
12	MF	GO:0032555	purine ribonucleotide binding	5	6.34266e-11	18/22	499/3235	accC/carB/citC/coaD/ddlA/ddlB/glnS/gltX/gluQ/gshB/nadD/nadR/panC/purD/purK/purT/ribF/rimK	18
12	MF	GO:0016881	acid-amino acid ligase activity	41	5.27453e-07	5/22	18/3235	ddlA/ddlB/gshB/panC/rimK	5
12	MF	GO:0070566	adenylyltransferase activity	37	1.76603e-05	4/22	16/3235	coaD/nadD/nadR/ribF	4
12	MF	GO:0004812	aminoacyl-tRNA ligase activity	18	0.00290773	3/22	25/3235	glnS/gltX/gluQ	3
12	MF	GO:0016875	ligase activity, forming carbon-oxygen bonds	18	0.00290773	3/22	25/3235	glnS/gltX/gluQ	3
12	MF	GO:0016779	nucleotidyltransferase activity	8	0.00595066	4/22	73/3235	coaD/nadD/nadR/ribF	4
12	MF	GO:0140101	catalytic activity, acting on a tRNA	7	0.0419403	3/22	67/3235	glnS/gltX/gluQ	3
13	BP	GO:0045892	negative regulation of DNA-templated transcription	17	5.54895e-11	11/15	145/3291	allR/fur/iclR/kdgR/marR/mhpR/mprA/slyA/xynR/yjhI/zur	11
13	BP	GO:1902679	negative regulation of RNA biosynthetic process	17	5.54895e-11	11/15	145/3291	allR/fur/iclR/kdgR/marR/mhpR/mprA/slyA/xynR/yjhI/zur	11
13	BP	GO:0051253	negative regulation of RNA metabolic process	16	5.54895e-11	11/15	150/3291	allR/fur/iclR/kdgR/marR/mhpR/mprA/slyA/xynR/yjhI/zur	11
13	BP	GO:0045934	negative regulation of nucleobase-containing compound metabolic process	15	8.56957e-11	11/15	160/3291	allR/fur/iclR/kdgR/marR/mhpR/mprA/slyA/xynR/yjhI/zur	11
13	BP	GO:0006355	regulation of DNA-templated transcription	8	3.16348e-10	13/15	360/3291	allR/arsR/fur/iclR/kdgR/marR/mhpR/mprA/slyA/xynR/ygaV/yjhI/zur	13
13	BP	GO:2001141	regulation of RNA biosynthetic process	8	3.16348e-10	13/15	360/3291	allR/arsR/fur/iclR/kdgR/marR/mhpR/mprA/slyA/xynR/ygaV/yjhI/zur	13
13	BP	GO:0010558	negative regulation of macromolecule biosynthetic process	12	3.16348e-10	11/15	196/3291	allR/fur/iclR/kdgR/marR/mhpR/mprA/slyA/xynR/yjhI/zur	11
13	BP	GO:0009890	negative regulation of biosynthetic process	12	3.16348e-10	11/15	197/3291	allR/fur/iclR/kdgR/marR/mhpR/mprA/slyA/xynR/yjhI/zur	11
13	BP	GO:0031324	negative regulation of cellular metabolic process	12	3.16348e-10	11/15	197/3291	allR/fur/iclR/kdgR/marR/mhpR/mprA/slyA/xynR/yjhI/zur	11
13	BP	GO:0031327	negative regulation of cellular biosynthetic process	12	3.16348e-10	11/15	197/3291	allR/fur/iclR/kdgR/marR/mhpR/mprA/slyA/xynR/yjhI/zur	11
13	BP	GO:0006351	DNA-templated transcription	8	3.16348e-10	13/15	368/3291	allR/arsR/fur/iclR/kdgR/marR/mhpR/mprA/slyA/xynR/ygaV/yjhI/zur	13
13	BP	GO:0051252	regulation of RNA metabolic process	8	3.22223e-10	13/15	371/3291	allR/arsR/fur/iclR/kdgR/marR/mhpR/mprA/slyA/xynR/ygaV/yjhI/zur	13
13	BP	GO:0019219	regulation of nucleobase-containing compound metabolic process	7	4.97372e-10	13/15	386/3291	allR/arsR/fur/iclR/kdgR/marR/mhpR/mprA/slyA/xynR/ygaV/yjhI/zur	13
13	BP	GO:0010605	negative regulation of macromolecule metabolic process	11	6.16234e-10	11/15	214/3291	allR/fur/iclR/kdgR/marR/mhpR/mprA/slyA/xynR/yjhI/zur	11
13	BP	GO:0009892	negative regulation of metabolic process	11	6.37179e-10	11/15	216/3291	allR/fur/iclR/kdgR/marR/mhpR/mprA/slyA/xynR/yjhI/zur	11
13	BP	GO:0048523	negative regulation of cellular process	10	1.58357e-09	11/15	237/3291	allR/fur/iclR/kdgR/marR/mhpR/mprA/slyA/xynR/yjhI/zur	11
13	BP	GO:0010468	regulation of gene expression	7	1.58357e-09	13/15	431/3291	allR/arsR/fur/iclR/kdgR/marR/mhpR/mprA/slyA/xynR/ygaV/yjhI/zur	13
13	BP	GO:0010556	regulation of macromolecule biosynthetic process	7	1.58769e-09	13/15	433/3291	allR/arsR/fur/iclR/kdgR/marR/mhpR/mprA/slyA/xynR/ygaV/yjhI/zur	13
13	BP	GO:0031326	regulation of cellular biosynthetic process	7	1.64428e-09	13/15	436/3291	allR/arsR/fur/iclR/kdgR/marR/mhpR/mprA/slyA/xynR/ygaV/yjhI/zur	13
13	BP	GO:0009889	regulation of biosynthetic process	6	1.75737e-09	13/15	440/3291	allR/arsR/fur/iclR/kdgR/marR/mhpR/mprA/slyA/xynR/ygaV/yjhI/zur	13
13	BP	GO:0031323	regulation of cellular metabolic process	6	1.77449e-09	13/15	442/3291	allR/arsR/fur/iclR/kdgR/marR/mhpR/mprA/slyA/xynR/ygaV/yjhI/zur	13
13	BP	GO:0080090	regulation of primary metabolic process	6	2.39224e-09	13/15	454/3291	allR/arsR/fur/iclR/kdgR/marR/mhpR/mprA/slyA/xynR/ygaV/yjhI/zur	13
13	BP	GO:0048519	negative regulation of biological process	9	2.56349e-09	11/15	255/3291	allR/fur/iclR/kdgR/marR/mhpR/mprA/slyA/xynR/yjhI/zur	11
13	BP	GO:0060255	regulation of macromolecule metabolic process	6	3.15403e-09	13/15	467/3291	allR/arsR/fur/iclR/kdgR/marR/mhpR/mprA/slyA/xynR/ygaV/yjhI/zur	13
13	BP	GO:0019222	regulation of metabolic process	6	4.19601e-09	13/15	479/3291	allR/arsR/fur/iclR/kdgR/marR/mhpR/mprA/slyA/xynR/ygaV/yjhI/zur	13
13	BP	GO:0032774	RNA biosynthetic process	6	5.69113e-09	13/15	492/3291	allR/arsR/fur/iclR/kdgR/marR/mhpR/mprA/slyA/xynR/ygaV/yjhI/zur	13
13	BP	GO:0044550	secondary metabolite biosynthetic process	34	0.00631373	2/15	13/3291	fur/zur	2
13	BP	GO:0019748	secondary metabolic process	22	0.0145593	2/15	20/3291	fur/zur	2
13	CC	GO:0032993	protein-DNA complex	10	0.0161168	2/8	76/2995	fur/zur	2
13	MF	GO:0003700	DNA-binding transcription factor activity	12	1.34513e-11	13/17	204/3235	allR/arsR/fur/iclR/kdgR/marR/mhpR/mprA/slyA/xynR/ygaV/yjhI/zur	13
13	MF	GO:0140110	transcription regulator activity	11	2.43158e-11	13/17	225/3235	allR/arsR/fur/iclR/kdgR/marR/mhpR/mprA/slyA/xynR/ygaV/yjhI/zur	13
14	BP	GO:0042402	cellular biogenic amine catabolic process	35	6.55796e-07	6/19	30/3291	eutE/eutG/feaB/patD/puuC/sad	6
14	BP	GO:0009310	amine catabolic process	34	6.55796e-07	6/19	31/3291	eutE/eutG/feaB/patD/puuC/sad	6
14	BP	GO:0044282	small molecule catabolic process	7	6.55796e-07	12/19	311/3291	aldA/astD/eutE/eutG/feaB/fucO/gabD/gldA/paaZ/patD/putA/sad	12
14	BP	GO:0009063	amino acid catabolic process	16	3.83291e-06	7/19	74/3291	aldA/astD/feaB/gabD/patD/putA/sad	7
14	BP	GO:0006576	biogenic amine metabolic process	21	7.30878e-06	6/19	50/3291	eutE/eutG/feaB/patD/puuC/sad	6
14	BP	GO:0009308	amine metabolic process	20	7.74979e-06	6/19	52/3291	eutE/eutG/feaB/patD/puuC/sad	6
14	BP	GO:0044248	cellular catabolic process	6	6.2362e-05	9/19	241/3291	aldA/astD/feaB/gabD/gldA/paaZ/patD/putA/sad	9
14	BP	GO:0006520	amino acid metabolic process	6	7.68812e-05	9/19	251/3291	aldA/astD/feaB/gabD/hisD/patD/proA/putA/sad	9
14	BP	GO:0046395	carboxylic acid catabolic process	7	9.30625e-05	8/19	191/3291	aldA/astD/feaB/gabD/paaZ/patD/putA/sad	8
14	BP	GO:0016054	organic acid catabolic process	7	0.00011486	8/19	201/3291	aldA/astD/feaB/gabD/paaZ/patD/putA/sad	8
14	BP	GO:0170035	L-amino acid catabolic process	17	0.00011486	5/19	52/3291	astD/feaB/patD/putA/sad	5
14	BP	GO:0170040	proteinogenic amino acid catabolic process	17	0.00011486	5/19	52/3291	astD/feaB/patD/putA/sad	5
14	BP	GO:1901616	organic hydroxy compound catabolic process	16	0.00011665	5/19	53/3291	eutE/eutG/feaB/fucO/gldA	5
14	BP	GO:0051260	protein homooligomerization	15	0.000184947	5/19	59/3291	adhE/betB/gabD/gldA/patD	5
14	BP	GO:0019752	carboxylic acid metabolic process	4	0.000188824	11/19	487/3291	adhE/aldA/astD/feaB/gabD/hisD/paaZ/patD/proA/putA/sad	11
14	BP	GO:0009447	putrescine catabolic process	52	0.000206481	3/19	10/3291	patD/puuC/sad	3
14	BP	GO:1901606	alpha-amino acid catabolic process	14	0.000210792	5/19	63/3291	astD/feaB/patD/putA/sad	5
14	BP	GO:0006598	polyamine catabolic process	47	0.000251444	3/19	11/3291	patD/puuC/sad	3
14	BP	GO:0170033	L-amino acid metabolic process	7	0.000269973	7/19	175/3291	astD/feaB/hisD/patD/proA/putA/sad	7
14	BP	GO:0170039	proteinogenic amino acid metabolic process	7	0.000269973	7/19	175/3291	astD/feaB/hisD/patD/proA/putA/sad	7
14	BP	GO:0170044	non-proteinogenic amino acid catabolic process	43	0.000286316	3/19	12/3291	aldA/gabD/sad	3
14	BP	GO:1901615	organic hydroxy compound metabolic process	8	0.000411488	6/19	127/3291	adhE/eutE/eutG/feaB/fucO/gldA	6
14	BP	GO:0051259	protein complex oligomerization	11	0.000411488	5/19	77/3291	adhE/betB/gabD/gldA/patD	5
14	BP	GO:0009445	putrescine metabolic process	37	0.000411488	3/19	14/3291	patD/puuC/sad	3
14	BP	GO:1901605	alpha-amino acid metabolic process	6	0.000497544	7/19	199/3291	astD/feaB/hisD/patD/proA/putA/sad	7
14	BP	GO:0009065	glutamine family amino acid catabolic process	31	0.000701841	3/19	17/3291	astD/putA/sad	3
14	BP	GO:0046164	alcohol catabolic process	15	0.000712182	4/19	46/3291	eutE/eutG/fucO/gldA	4
14	BP	GO:0051289	protein homotetramerization	15	0.000747879	4/19	47/3291	betB/gabD/gldA/patD	4
14	BP	GO:0006595	polyamine metabolic process	29	0.000752328	3/19	18/3291	patD/puuC/sad	3
14	BP	GO:0051262	protein tetramerization	14	0.000758685	4/19	48/3291	betB/gabD/gldA/patD	4
14	BP	GO:0006066	alcohol metabolic process	9	0.000767284	5/19	93/3291	adhE/eutE/eutG/fucO/gldA	5
14	BP	GO:1901160	primary amino compound metabolic process	27	0.000782235	3/19	19/3291	eutE/eutG/feaB	3
14	BP	GO:1901161	primary amino compound catabolic process	27	0.000782235	3/19	19/3291	eutE/eutG/feaB	3
14	BP	GO:0009064	glutamine family amino acid metabolic process	13	0.000917809	4/19	52/3291	astD/proA/putA/sad	4
14	BP	GO:0170041	non-proteinogenic amino acid metabolic process	17	0.00327443	3/19	31/3291	aldA/gabD/sad	3
14	BP	GO:0006105	succinate metabolic process	31	0.0078746	2/19	11/3291	adhE/astD	2
14	BP	GO:0006527	arginine catabolic process	31	0.0078746	2/19	11/3291	astD/sad	2
14	BP	GO:0065003	protein-containing complex assembly	5	0.00865638	5/19	164/3291	adhE/betB/gabD/gldA/patD	5
14	BP	GO:0034308	primary alcohol metabolic process	10	0.0149081	3/19	54/3291	adhE/eutE/eutG	3
14	BP	GO:0006536	glutamate metabolic process	20	0.0164121	2/19	17/3291	astD/putA	2
14	BP	GO:0006580	ethanolamine metabolic process	20	0.0164121	2/19	17/3291	eutE/eutG	2
14	BP	GO:0042439	ethanolamine-containing compound metabolic process	20	0.0164121	2/19	17/3291	eutE/eutG	2
14	BP	GO:0046336	ethanolamine catabolic process	20	0.0164121	2/19	17/3291	eutE/eutG	2
14	BP	GO:0043933	protein-containing complex organization	4	0.0167482	5/19	197/3291	adhE/betB/gabD/gldA/patD	5
14	BP	GO:0006113	fermentation	17	0.0212133	2/19	20/3291	adhE/gldA	2
14	BP	GO:0046174	polyol catabolic process	17	0.0212133	2/19	20/3291	fucO/gldA	2
14	BP	GO:0009084	glutamine family amino acid biosynthetic process	15	0.0267925	2/19	23/3291	proA/putA	2
14	BP	GO:0034310	primary alcohol catabolic process	15	0.0267925	2/19	23/3291	eutE/eutG	2
14	BP	GO:0032787	monocarboxylic acid metabolic process	4	0.0309112	5/19	234/3291	adhE/aldA/gabD/paaZ/sad	5
14	BP	GO:0070887	cellular response to chemical stimulus	5	0.0309112	4/19	148/3291	feaB/gabD/paaZ/sad	4
14	BP	GO:0019318	hexose metabolic process	7	0.0309112	3/19	77/3291	adhE/aldA/fucO	3
14	BP	GO:0006525	arginine metabolic process	13	0.0332045	2/19	27/3291	astD/sad	2
14	BP	GO:0042178	xenobiotic catabolic process	13	0.0332045	2/19	27/3291	feaB/paaZ	2
14	BP	GO:0097237	cellular response to toxic substance	12	0.0367576	2/19	29/3291	gabD/sad	2
14	BP	GO:1990748	cellular detoxification	12	0.0367576	2/19	29/3291	gabD/sad	2
14	BP	GO:0006805	xenobiotic metabolic process	12	0.0378711	2/19	30/3291	feaB/paaZ	2
14	BP	GO:0071466	cellular response to xenobiotic stimulus	12	0.0378711	2/19	30/3291	feaB/paaZ	2
14	CC	GO:0031469	bacterial microcompartment	33	0.0122978	2/14	13/2995	eutE/eutG	2
14	MF	GO:0016620	oxidoreductase activity, acting on the aldehyde or oxo group of donors, NAD or NADP as acceptor	70	6.21695e-24	14/21	31/3235	adhE/aldA/aldB/astD/betB/eutE/feaB/gabD/paaZ/patD/proA/putA/puuC/sad	14
14	MF	GO:0016903	oxidoreductase activity, acting on the aldehyde or oxo group of donors	54	2.67077e-22	14/21	40/3235	adhE/aldA/aldB/astD/betB/eutE/feaB/gabD/paaZ/patD/proA/putA/puuC/sad	14
14	MF	GO:0016491	oxidoreductase activity	8	1.21483e-18	21/21	416/3235	adhE/aldA/aldB/astD/betB/eutE/eutG/feaB/fucO/gabD/gldA/hcxA/hisD/paaZ/patD/proA/putA/puuC/sad/yiaY/yqhD	21
14	MF	GO:0004030	aldehyde dehydrogenase [NAD(P)+] activity	126	1.21483e-18	9/21	11/3235	aldA/aldB/astD/betB/eutE/feaB/patD/puuC/sad	9
14	MF	GO:0004029	aldehyde dehydrogenase (NAD+) activity	123	1.97291e-16	8/21	10/3235	aldA/aldB/astD/betB/eutE/feaB/patD/puuC	8
14	MF	GO:0018455	alcohol dehydrogenase [NAD(P)+] activity	51	1.06236e-07	5/21	15/3235	adhE/eutG/fucO/yiaY/yqhD	5
14	MF	GO:0016616	oxidoreductase activity, acting on the CH-OH group of donors, NAD or NADP as acceptor	13	2.7972e-07	8/21	95/3235	adhE/eutG/fucO/gldA/hcxA/hisD/yiaY/yqhD	8
14	MF	GO:0016614	oxidoreductase activity, acting on CH-OH group of donors	11	7.26704e-07	8/21	109/3235	adhE/eutG/fucO/gldA/hcxA/hisD/yiaY/yqhD	8
14	MF	GO:0008198	ferrous iron binding	12	0.0391351	2/21	25/3235	adhE/fucO	2
15	BP	GO:0045454	cell redox homeostasis	34	0.0111743	3/17	17/3291	ahpF/sthA/trxB	3
15	CC	GO:1990204	oxidoreductase complex	11	4.58248e-05	6/16	104/2995	glpA/glpD/gltD/hcaD/preT/trxB	6
15	CC	GO:1902494	catalytic complex	5	0.000216933	8/16	317/2995	glpA/glpD/gltD/hcaD/mnmG/nirB/preT/trxB	8
15	MF	GO:0050660	flavin adenine dinucleotide binding	39	1.22012e-21	15/19	66/3235	ahpF/betA/cbrA/fixC/glpA/glpD/mnmC/mnmG/nirB/preT/rclA/solA/sthA/trxB/ydiS	15
15	MF	GO:0016491	oxidoreductase activity	7	1.47128e-12	17/19	416/3235	ahpF/betA/fixC/glpA/glpD/gltD/hcaD/mnmC/nirB/preT/puuB/rclA/solA/sthA/trxB/ydiS/ygcN	17
15	MF	GO:0071949	FAD binding	38	6.44114e-08	6/19	27/3235	ahpF/cbrA/fixC/glpD/mnmC/ydiS	6
15	MF	GO:0016667	oxidoreductase activity, acting on a sulfur group of donors	18	0.000567202	4/19	38/3235	ahpF/rclA/sthA/trxB	4
15	MF	GO:0016651	oxidoreductase activity, acting on NAD(P)H	15	0.000973615	4/19	46/3235	hcaD/preT/rclA/sthA	4
15	MF	GO:0015035	protein-disulfide reductase activity	28	0.0142348	2/19	12/3235	ahpF/trxB	2
15	MF	GO:0016645	oxidoreductase activity, acting on the CH-NH group of donors	23	0.0192082	2/19	15/3235	mnmC/solA	2
15	MF	GO:0015036	disulfide oxidoreductase activity	20	0.0216173	2/19	17/3235	ahpF/trxB	2
15	MF	GO:0016209	antioxidant activity	17	0.0265647	2/19	20/3235	ahpF/trxB	2
16	BP	GO:0045454	cell redox homeostasis	97	7.54984e-12	7/14	17/3291	ahpC/bcp/dsbD/grxC/grxD/nrdH/trxA	7
16	BP	GO:0019725	cellular homeostasis	15	4.55622e-06	7/14	108/3291	ahpC/bcp/dsbD/grxC/grxD/nrdH/trxA	7
16	BP	GO:0042592	homeostatic process	14	5.31032e-06	7/14	117/3291	ahpC/bcp/dsbD/grxC/grxD/nrdH/trxA	7
16	BP	GO:0098869	cellular oxidant detoxification	45	2.79796e-05	4/14	21/3291	ahpC/bcp/btuE/tpx	4
16	BP	GO:0097237	cellular response to toxic substance	32	7.25897e-05	4/14	29/3291	ahpC/bcp/btuE/tpx	4
16	BP	GO:1990748	cellular detoxification	32	7.25897e-05	4/14	29/3291	ahpC/bcp/btuE/tpx	4
16	BP	GO:0042221	response to chemical	5	8.97258e-05	9/14	404/3291	ahpC/bcp/btuE/dsbA/dsbC/dsbD/grxC/tpx/yfjU	9
16	BP	GO:0034599	cellular response to oxidative stress	28	0.000105011	4/14	34/3291	bcp/btuE/grxC/tpx	4
16	BP	GO:0070887	cellular response to chemical stimulus	10	0.000175845	6/14	148/3291	ahpC/bcp/btuE/dsbA/grxC/tpx	6
16	BP	GO:0006979	response to oxidative stress	12	0.000376415	5/14	101/3291	ahpC/bcp/btuE/grxC/tpx	5
16	BP	GO:0062197	cellular response to chemical stress	15	0.000857681	4/14	62/3291	bcp/btuE/grxC/tpx	4
16	BP	GO:0098754	detoxification	13	0.00126706	4/14	70/3291	ahpC/bcp/btuE/tpx	4
16	BP	GO:0009636	response to toxic substance	11	0.00237785	4/14	84/3291	ahpC/bcp/btuE/tpx	4
16	BP	GO:0046688	response to copper ion	25	0.0187142	2/14	19/3291	dsbC/dsbD	2
16	CC	GO:0042597	periplasmic space	4	0.0266369	5/14	245/2995	btuE/dsbA/dsbC/dsbG/tpx	5
16	MF	GO:0016667	oxidoreductase activity, acting on a sulfur group of donors	50	7.39352e-15	10/17	38/3235	ahpC/bcp/dsbA/dsbC/dsbD/grxC/grxD/tpx/trxA/trxC	10
16	MF	GO:0015036	disulfide oxidoreductase activity	78	7.30212e-12	7/17	17/3235	dsbA/dsbC/dsbD/grxC/grxD/trxA/trxC	7
16	MF	GO:0015035	protein-disulfide reductase activity	95	6.85499e-11	6/17	12/3235	dsbA/dsbC/dsbD/grxC/trxA/trxC	6
16	MF	GO:0016491	oxidoreductase activity	6	2.34775e-08	13/17	416/3235	ahpC/bcp/btuE/dsbA/dsbC/dsbD/grxC/grxD/tpx/trxA/trxC/yfgD/yfjU	13
16	MF	GO:0004601	peroxidase activity	54	2.44776e-06	4/17	14/3235	ahpC/bcp/btuE/tpx	4
16	MF	GO:0016684	oxidoreductase activity, acting on peroxide as acceptor	54	2.44776e-06	4/17	14/3235	ahpC/bcp/btuE/tpx	4
16	MF	GO:0016209	antioxidant activity	38	9.96018e-06	4/17	20/3235	ahpC/bcp/btuE/tpx	4
16	MF	GO:0016671	oxidoreductase activity, acting on a sulfur group of donors, disulfide as acceptor	57	5.12904e-05	3/17	10/3235	ahpC/bcp/tpx	3
16	MF	GO:0140096	catalytic activity, acting on a protein	6	0.000167538	7/17	212/3235	dsbA/dsbC/dsbD/dsbG/grxC/trxA/trxC	7
16	MF	GO:0016860	intramolecular oxidoreductase activity	18	0.00157878	3/17	32/3235	dsbA/dsbC/dsbG	3
17	BP	GO:0009889	regulation of biosynthetic process	7	3.30202e-11	14/14	440/3291	acrR/bdcR/betI/cecR/comR/envR/fabR/matP/nemR/rcdA/rutR/slmA/uidR/yjdC	14
17	BP	GO:0080090	regulation of primary metabolic process	7	3.30202e-11	14/14	454/3291	acrR/bdcR/betI/cecR/comR/envR/fabR/matP/nemR/rcdA/rutR/slmA/uidR/yjdC	14
17	BP	GO:0019222	regulation of metabolic process	7	4.71234e-11	14/14	479/3291	acrR/bdcR/betI/cecR/comR/envR/fabR/matP/nemR/rcdA/rutR/slmA/uidR/yjdC	14
17	BP	GO:0006355	regulation of DNA-templated transcription	8	5.80112e-11	13/14	360/3291	acrR/bdcR/betI/cecR/comR/envR/fabR/matP/nemR/rcdA/rutR/slmA/uidR	13
17	BP	GO:2001141	regulation of RNA biosynthetic process	8	5.80112e-11	13/14	360/3291	acrR/bdcR/betI/cecR/comR/envR/fabR/matP/nemR/rcdA/rutR/slmA/uidR	13
17	BP	GO:0006351	DNA-templated transcription	8	6.14701e-11	13/14	368/3291	acrR/bdcR/betI/cecR/comR/envR/fabR/matP/nemR/rcdA/rutR/slmA/uidR	13
17	BP	GO:0051252	regulation of RNA metabolic process	8	6.14701e-11	13/14	371/3291	acrR/bdcR/betI/cecR/comR/envR/fabR/matP/nemR/rcdA/rutR/slmA/uidR	13
17	BP	GO:0019219	regulation of nucleobase-containing compound metabolic process	8	9.03683e-11	13/14	386/3291	acrR/bdcR/betI/cecR/comR/envR/fabR/matP/nemR/rcdA/rutR/slmA/uidR	13
17	BP	GO:0045892	negative regulation of DNA-templated transcription	16	1.52143e-10	10/14	145/3291	acrR/bdcR/betI/cecR/comR/envR/fabR/nemR/rutR/uidR	10
17	BP	GO:1902679	negative regulation of RNA biosynthetic process	16	1.52143e-10	10/14	145/3291	acrR/bdcR/betI/cecR/comR/envR/fabR/nemR/rutR/uidR	10
17	BP	GO:0051253	negative regulation of RNA metabolic process	16	1.95113e-10	10/14	150/3291	acrR/bdcR/betI/cecR/comR/envR/fabR/nemR/rutR/uidR	10
17	BP	GO:0010468	regulation of gene expression	7	2.49506e-10	13/14	431/3291	acrR/bdcR/betI/cecR/comR/envR/fabR/matP/nemR/rcdA/rutR/slmA/uidR	13
17	BP	GO:0010556	regulation of macromolecule biosynthetic process	7	2.49506e-10	13/14	433/3291	acrR/bdcR/betI/cecR/comR/envR/fabR/matP/nemR/rcdA/rutR/slmA/uidR	13
17	BP	GO:0031326	regulation of cellular biosynthetic process	7	2.53518e-10	13/14	436/3291	acrR/bdcR/betI/cecR/comR/envR/fabR/matP/nemR/rcdA/rutR/slmA/uidR	13
17	BP	GO:0045934	negative regulation of nucleobase-containing compound metabolic process	15	2.65105e-10	10/14	160/3291	acrR/bdcR/betI/cecR/comR/envR/fabR/nemR/rutR/uidR	10
17	BP	GO:0031323	regulation of cellular metabolic process	7	2.65105e-10	13/14	442/3291	acrR/bdcR/betI/cecR/comR/envR/fabR/matP/nemR/rcdA/rutR/slmA/uidR	13
17	BP	GO:0048523	negative regulation of cellular process	11	3.32481e-10	11/14	237/3291	acrR/bdcR/betI/cecR/comR/envR/fabR/nemR/rutR/slmA/uidR	11
17	BP	GO:0060255	regulation of macromolecule metabolic process	7	4.82569e-10	13/14	467/3291	acrR/bdcR/betI/cecR/comR/envR/fabR/matP/nemR/rcdA/rutR/slmA/uidR	13
17	BP	GO:0048519	negative regulation of biological process	10	6.66019e-10	11/14	255/3291	acrR/bdcR/betI/cecR/comR/envR/fabR/nemR/rutR/slmA/uidR	11
17	BP	GO:0032774	RNA biosynthetic process	6	8.55925e-10	13/14	492/3291	acrR/bdcR/betI/cecR/comR/envR/fabR/matP/nemR/rcdA/rutR/slmA/uidR	13
17	BP	GO:0010558	negative regulation of macromolecule biosynthetic process	12	1.39262e-09	10/14	196/3291	acrR/bdcR/betI/cecR/comR/envR/fabR/nemR/rutR/uidR	10
17	BP	GO:0009890	negative regulation of biosynthetic process	12	1.39262e-09	10/14	197/3291	acrR/bdcR/betI/cecR/comR/envR/fabR/nemR/rutR/uidR	10
17	BP	GO:0031324	negative regulation of cellular metabolic process	12	1.39262e-09	10/14	197/3291	acrR/bdcR/betI/cecR/comR/envR/fabR/nemR/rutR/uidR	10
17	BP	GO:0031327	negative regulation of cellular biosynthetic process	12	1.39262e-09	10/14	197/3291	acrR/bdcR/betI/cecR/comR/envR/fabR/nemR/rutR/uidR	10
17	BP	GO:0010605	negative regulation of macromolecule metabolic process	11	3.05541e-09	10/14	214/3291	acrR/bdcR/betI/cecR/comR/envR/fabR/nemR/rutR/uidR	10
17	BP	GO:0009892	negative regulation of metabolic process	11	3.2232e-09	10/14	216/3291	acrR/bdcR/betI/cecR/comR/envR/fabR/nemR/rutR/uidR	10
17	BP	GO:0045893	positive regulation of DNA-templated transcription	7	0.0234649	3/14	99/3291	cecR/rcdA/rutR	3
17	BP	GO:1902680	positive regulation of RNA biosynthetic process	7	0.0234649	3/14	99/3291	cecR/rcdA/rutR	3
17	BP	GO:0051254	positive regulation of RNA metabolic process	7	0.0252878	3/14	103/3291	cecR/rcdA/rutR	3
17	BP	GO:0045935	positive regulation of nucleobase-containing compound metabolic process	7	0.027159	3/14	107/3291	cecR/rcdA/rutR	3
17	BP	GO:0010557	positive regulation of macromolecule biosynthetic process	5	0.043298	3/14	130/3291	cecR/rcdA/rutR	3
17	BP	GO:0031328	positive regulation of cellular biosynthetic process	5	0.043298	3/14	130/3291	cecR/rcdA/rutR	3
17	BP	GO:0009891	positive regulation of biosynthetic process	5	0.0433305	3/14	132/3291	cecR/rcdA/rutR	3
17	BP	GO:0031325	positive regulation of cellular metabolic process	5	0.0433305	3/14	133/3291	cecR/rcdA/rutR	3
17	CC	GO:0043232	intracellular non-membrane-bounded organelle	9	0.0393103	2/5	130/2995	matP/slmA	2
17	CC	GO:0043229	intracellular organelle	9	0.0393103	2/5	133/2995	matP/slmA	2
17	CC	GO:0043228	non-membrane-bounded organelle	7	0.0393103	2/5	163/2995	matP/slmA	2
17	CC	GO:0043226	organelle	7	0.0393103	2/5	166/2995	matP/slmA	2
17	CC	GO:0043590	bacterial nucleoid	35	0.0393103	1/5	17/2995	slmA	1
17	CC	GO:0009295	nucleoid	24	0.0479176	1/5	25/2995	slmA	1
17	MF	GO:0003700	DNA-binding transcription factor activity	13	1.56017e-11	12/15	204/3235	acrR/bdcR/betI/cecR/comR/envR/fabR/nemR/rcdA/rutR/slmA/uidR	12
17	MF	GO:0140110	transcription regulator activity	12	2.55893e-11	12/15	225/3235	acrR/bdcR/betI/cecR/comR/envR/fabR/nemR/rcdA/rutR/slmA/uidR	12
17	MF	GO:0000976	transcription cis-regulatory region binding	16	1.76878e-08	8/15	106/3235	acrR/bdcR/betI/cecR/comR/rutR/slmA/uidR	8
17	MF	GO:0001067	transcription regulatory region nucleic acid binding	16	1.76878e-08	8/15	106/3235	acrR/bdcR/betI/cecR/comR/rutR/slmA/uidR	8
17	MF	GO:1990837	sequence-specific double-stranded DNA binding	16	1.76878e-08	8/15	108/3235	acrR/bdcR/betI/cecR/comR/rutR/slmA/uidR	8
17	MF	GO:0043565	sequence-specific DNA binding	11	2.32745e-08	9/15	171/3235	acrR/bdcR/betI/cecR/comR/matP/rutR/slmA/uidR	9
17	MF	GO:0003690	double-stranded DNA binding	14	3.36115e-08	8/15	122/3235	acrR/bdcR/betI/cecR/comR/rutR/slmA/uidR	8
18	BP	GO:0051603	proteolysis involved in protein catabolic process	58	0.000927947	3/13	13/3291	clpA/hslU/hslV	3
18	BP	GO:0034605	cellular response to heat	51	0.000927947	3/13	15/3291	clpA/hslU/hslV	3
18	BP	GO:0030163	protein catabolic process	36	0.00178367	3/13	21/3291	clpA/hslU/hslV	3
18	BP	GO:0006259	DNA metabolic process	6	0.00568323	6/13	263/3291	hda/holA/rarA/rpnA/rpnB/rpnC	6
18	BP	GO:0006261	DNA-templated DNA replication	16	0.0139043	3/13	49/3291	hda/holA/rarA	3
18	BP	GO:0006310	DNA recombination	8	0.0152845	4/13	124/3291	rarA/rpnA/rpnB/rpnC	4
18	BP	GO:0006260	DNA replication	12	0.0207584	3/13	65/3291	hda/holA/rarA	3
18	BP	GO:0009408	response to heat	12	0.0207584	3/13	66/3291	clpA/hslU/hslV	3
18	BP	GO:0071897	DNA biosynthetic process	24	0.0280341	2/13	21/3291	holA/rarA	2
18	BP	GO:0009266	response to temperature stimulus	8	0.0402359	3/13	90/3291	clpA/hslU/hslV	3
18	BP	GO:0009057	macromolecule catabolic process	8	0.0402359	3/13	93/3291	clpA/hslU/hslV	3
18	CC	GO:0030894	replisome	42	0.000417321	3/8	27/2995	hda/holA/rarA	3
18	CC	GO:0005657	replication fork	40	0.000417321	3/8	28/2995	hda/holA/rarA	3
18	CC	GO:0005694	chromosome	28	0.000826456	3/8	40/2995	hda/holA/rarA	3
18	CC	GO:0043232	intracellular non-membrane-bounded organelle	12	0.000951453	4/8	130/2995	hda/holA/rarA/rplL	4
18	CC	GO:0043229	intracellular organelle	11	0.000951453	4/8	133/2995	hda/holA/rarA/rplL	4
18	CC	GO:0043228	non-membrane-bounded organelle	9	0.0016046	4/8	163/2995	hda/holA/rarA/rplL	4
18	CC	GO:0043226	organelle	9	0.0016046	4/8	166/2995	hda/holA/rarA/rplL	4
18	CC	GO:0032993	protein-DNA complex	15	0.0021069	3/8	76/2995	hda/holA/rarA	3
18	CC	GO:0140535	intracellular protein-containing complex	14	0.00225854	3/8	81/2995	holA/hslU/hslV	3
18	CC	GO:1902494	catalytic complex	5	0.0128102	4/8	317/2995	clpA/holA/hslU/hslV	4
18	MF	GO:0140657	ATP-dependent activity	9	4.27937e-06	9/15	218/3235	clpA/holA/hslU/hslV/hyfR/rarA/ravA/rtcR/yehL	9
18	MF	GO:0017111	ribonucleoside triphosphate phosphatase activity	9	1.27217e-05	8/15	188/3235	clpA/hslU/hyfR/rarA/ravA/rplL/rtcR/yehL	8
18	MF	GO:0016462	pyrophosphatase activity	8	1.77533e-05	8/15	220/3235	clpA/hslU/hyfR/rarA/ravA/rplL/rtcR/yehL	8
18	MF	GO:0016817	hydrolase activity, acting on acid anhydrides	8	1.77533e-05	8/15	221/3235	clpA/hslU/hyfR/rarA/ravA/rplL/rtcR/yehL	8
18	MF	GO:0016818	hydrolase activity, acting on acid anhydrides, in phosphorus-containing anhydrides	8	1.77533e-05	8/15	221/3235	clpA/hslU/hyfR/rarA/ravA/rplL/rtcR/yehL	8
18	MF	GO:0016887	ATP hydrolysis activity	9	2.54392e-05	7/15	161/3235	clpA/hslU/hyfR/rarA/ravA/rtcR/yehL	7
18	MF	GO:0032559	adenyl ribonucleotide binding	4	0.000224267	9/15	435/3235	clpA/hda/hslU/hslV/hyfR/rarA/ravA/rtcR/yehL	9
18	MF	GO:0032555	purine ribonucleotide binding	4	0.000603991	9/15	499/3235	clpA/hda/hslU/hslV/hyfR/rarA/ravA/rtcR/yehL	9
18	MF	GO:0004520	DNA endonuclease activity	25	0.00109338	3/15	26/3235	rpnA/rpnB/rpnC	3
18	MF	GO:0005524	ATP binding	4	0.00129426	8/15	432/3235	clpA/hslU/hslV/hyfR/rarA/ravA/rtcR/yehL	8
18	MF	GO:0140097	catalytic activity, acting on DNA	7	0.00205832	5/15	153/3235	holA/rarA/rpnA/rpnB/rpnC	5
18	MF	GO:0035639	purine ribonucleoside triphosphate binding	4	0.00220658	8/15	478/3235	clpA/hslU/hslV/hyfR/rarA/ravA/rtcR/yehL	8
18	MF	GO:0004536	DNA nuclease activity	16	0.00297616	3/15	41/3235	rpnA/rpnB/rpnC	3
18	MF	GO:0019904	protein domain specific binding	31	0.00631695	2/15	14/3235	hslU/hslV	2
18	MF	GO:0004519	endonuclease activity	11	0.00711951	3/15	58/3235	rpnA/rpnB/rpnC	3
18	MF	GO:0004518	nuclease activity	8	0.0204689	3/15	86/3235	rpnA/rpnB/rpnC	3
18	MF	GO:0140640	catalytic activity, acting on a nucleic acid	4	0.0246487	5/15	294/3235	holA/rarA/rpnA/rpnB/rpnC	5
18	MF	GO:0008094	ATP-dependent activity, acting on DNA	13	0.0261874	2/15	33/3235	holA/rarA	2
18	MF	GO:0008233	peptidase activity	6	0.0261874	3/15	100/3235	clpA/hslU/hslV	3
18	MF	GO:0140096	catalytic activity, acting on a protein	4	0.0344736	4/15	212/3235	clpA/hslU/hslV/yeaG	4
19	CC	GO:0030288	outer membrane-bounded periplasmic space	7	0.00117095	5/11	197/2995	pdeB/pdeC/pdeD/pdeG/pdeN	5
19	CC	GO:0042597	periplasmic space	6	0.00161673	5/11	245/2995	pdeB/pdeC/pdeD/pdeG/pdeN	5
19	CC	GO:0030313	cell envelope	4	0.00356716	5/11	319/2995	pdeB/pdeC/pdeD/pdeG/pdeN	5
19	MF	GO:0071111	cyclic-guanylate-specific phosphodiesterase activity	202	2.35367e-32	13/16	13/3235	dosP/pdeA/pdeB/pdeC/pdeD/pdeF/pdeG/pdeH/pdeI/pdeK/pdeL/pdeN/pdeR	13
19	MF	GO:0008081	phosphoric diester hydrolase activity	101	1.21027e-25	13/16	26/3235	dosP/pdeA/pdeB/pdeC/pdeD/pdeF/pdeG/pdeH/pdeI/pdeK/pdeL/pdeN/pdeR	13
19	MF	GO:0042578	phosphoric ester hydrolase activity	29	1.63478e-17	13/16	92/3235	dosP/pdeA/pdeB/pdeC/pdeD/pdeF/pdeG/pdeH/pdeI/pdeK/pdeL/pdeN/pdeR	13
19	MF	GO:0016788	hydrolase activity, acting on ester bonds	12	2.47661e-12	13/16	228/3235	dosP/pdeA/pdeB/pdeC/pdeD/pdeF/pdeG/pdeH/pdeI/pdeK/pdeL/pdeN/pdeR	13
20	BP	GO:0043163	cell envelope organization	34	0.0383938	2/12	16/3291	bamC/bepA	2
20	BP	GO:0043165	Gram-negative-bacterium-type cell outer membrane assembly	34	0.0383938	2/12	16/3291	bamC/bepA	2
20	BP	GO:0044091	membrane biogenesis	34	0.0383938	2/12	16/3291	bamC/bepA	2
20	BP	GO:0071709	membrane assembly	34	0.0383938	2/12	16/3291	bamC/bepA	2
20	CC	GO:0030313	cell envelope	4	0.00978391	6/14	319/2995	bamC/bcsC/bepA/cpoB/nfrA/pgaA	6
20	CC	GO:0009279	cell outer membrane	7	0.00978391	4/14	128/2995	bamC/bcsC/nfrA/pgaA	4
20	CC	GO:0019867	outer membrane	6	0.00978391	4/14	135/2995	bamC/bcsC/nfrA/pgaA	4
20	CC	GO:0030312	external encapsulating structure	6	0.00978391	4/14	138/2995	bamC/bcsC/nfrA/pgaA	4
21	BP	GO:1903509	liposaccharide metabolic process	22	6.14917e-06	6/11	82/3291	glmU/lpxA/lpxD/wbbJ/wcaB/wcaF	6
21	BP	GO:0008610	lipid biosynthetic process	14	6.14917e-06	7/11	150/3291	dapD/glmU/lpxA/lpxD/wbbJ/wcaB/wcaF	7
21	BP	GO:0006629	lipid metabolic process	10	4.64154e-05	7/11	213/3291	dapD/glmU/lpxA/lpxD/wbbJ/wcaB/wcaF	7
21	BP	GO:1901137	carbohydrate derivative biosynthetic process	8	0.000681192	6/11	232/3291	glmU/lpxA/lpxD/wbbJ/wcaB/wcaF	6
21	BP	GO:0009245	lipid A biosynthetic process	37	0.000681192	3/11	24/3291	glmU/lpxA/lpxD	3
21	BP	GO:0046493	lipid A metabolic process	37	0.000681192	3/11	24/3291	glmU/lpxA/lpxD	3
21	BP	GO:0006664	glycolipid metabolic process	36	0.000681192	3/11	25/3291	glmU/lpxA/lpxD	3
21	BP	GO:0009247	glycolipid biosynthetic process	36	0.000681192	3/11	25/3291	glmU/lpxA/lpxD	3
21	BP	GO:0046467	membrane lipid biosynthetic process	36	0.000681192	3/11	25/3291	glmU/lpxA/lpxD	3
21	BP	GO:1901269	lipooligosaccharide metabolic process	36	0.000681192	3/11	25/3291	glmU/lpxA/lpxD	3
21	BP	GO:1901271	lipooligosaccharide biosynthetic process	36	0.000681192	3/11	25/3291	glmU/lpxA/lpxD	3
21	BP	GO:0006643	membrane lipid metabolic process	35	0.000704581	3/11	26/3291	glmU/lpxA/lpxD	3
21	BP	GO:0045228	slime layer polysaccharide biosynthetic process	60	0.00392617	2/11	10/3291	wcaB/wcaF	2
21	BP	GO:0045231	slime layer organization	60	0.00392617	2/11	10/3291	wcaB/wcaF	2
21	BP	GO:1901135	carbohydrate derivative metabolic process	5	0.00394675	6/11	362/3291	glmU/lpxA/lpxD/wbbJ/wcaB/wcaF	6
21	BP	GO:0016051	carbohydrate biosynthetic process	10	0.00405736	4/11	125/3291	lacA/wbbJ/wcaB/wcaF	4
21	BP	GO:0019344	cysteine biosynthetic process	50	0.00472491	2/11	12/3291	cysE/wcaB	2
21	BP	GO:0008654	phospholipid biosynthetic process	15	0.0052566	3/11	58/3291	glmU/lpxA/lpxD	3
21	BP	GO:0006563	L-serine metabolic process	43	0.00580765	2/11	14/3291	cysE/wcaB	2
21	BP	GO:0006644	phospholipid metabolic process	14	0.0060329	3/11	63/3291	glmU/lpxA/lpxD	3
21	BP	GO:0009103	lipopolysaccharide biosynthetic process	13	0.00749743	3/11	69/3291	wbbJ/wcaB/wcaF	3
21	BP	GO:0008653	lipopolysaccharide metabolic process	12	0.00810152	3/11	72/3291	wbbJ/wcaB/wcaF	3
21	BP	GO:0009242	colanic acid biosynthetic process	31	0.00893339	2/11	19/3291	wcaB/wcaF	2
21	BP	GO:0006534	cysteine metabolic process	28	0.0104754	2/11	21/3291	cysE/wcaB	2
21	BP	GO:0046377	colanic acid metabolic process	27	0.0110418	2/11	22/3291	wcaB/wcaF	2
21	BP	GO:0009070	serine family amino acid biosynthetic process	24	0.0137132	2/11	25/3291	cysE/wcaB	2
21	BP	GO:0000097	sulfur amino acid biosynthetic process	23	0.0142796	2/11	26/3291	cysE/wcaB	2
21	BP	GO:0045229	external encapsulating structure organization	9	0.014893	3/11	98/3291	glmU/wcaB/wcaF	3
21	BP	GO:0045226	extracellular polysaccharide biosynthetic process	21	0.014893	2/11	28/3291	wcaB/wcaF	2
21	BP	GO:0046379	extracellular polysaccharide metabolic process	21	0.014893	2/11	28/3291	wcaB/wcaF	2
21	BP	GO:0000271	polysaccharide biosynthetic process	9	0.0164086	3/11	105/3291	wbbJ/wcaB/wcaF	3
21	BP	GO:0170034	L-amino acid biosynthetic process	8	0.0164086	3/11	106/3291	cysE/dapD/wcaB	3
21	BP	GO:0170038	proteinogenic amino acid biosynthetic process	8	0.0164086	3/11	106/3291	cysE/dapD/wcaB	3
21	BP	GO:0000096	sulfur amino acid metabolic process	18	0.0192903	2/11	34/3291	cysE/wcaB	2
21	BP	GO:0005976	polysaccharide metabolic process	8	0.0204407	3/11	117/3291	wbbJ/wcaB/wcaF	3
21	BP	GO:1901607	alpha-amino acid biosynthetic process	7	0.0228637	3/11	123/3291	cysE/dapD/wcaB	3
21	BP	GO:0009069	serine family amino acid metabolic process	15	0.0243775	2/11	40/3291	cysE/wcaB	2
21	BP	GO:0044255	cellular lipid metabolic process	7	0.0274975	3/11	134/3291	glmU/lpxA/lpxD	3
21	BP	GO:0008652	amino acid biosynthetic process	6	0.029653	3/11	139/3291	cysE/dapD/wcaB	3
21	MF	GO:0016746	acyltransferase activity	30	1.16844e-14	11/14	86/3235	cysE/dapD/glmU/lacA/lpxA/lpxD/maa/wbbJ/wcaB/wcaF/ydcK	11
21	MF	GO:0016747	acyltransferase activity, transferring groups other than amino-acyl groups	32	1.18791e-13	10/14	73/3235	cysE/dapD/glmU/lacA/lpxA/lpxD/maa/wbbJ/wcaB/wcaF	10
21	MF	GO:0008374	O-acyltransferase activity	108	1.38877e-13	7/14	15/3235	cysE/lacA/lpxA/maa/wbbJ/wcaB/wcaF	7
21	MF	GO:0016407	acetyltransferase activity	41	8.404e-09	6/14	34/3235	cysE/glmU/lacA/maa/wcaB/wcaF	6
21	MF	GO:0016410	N-acyltransferase activity	36	0.000168168	3/14	19/3235	dapD/glmU/lpxD	3
21	MF	GO:0016779	nucleotidyltransferase activity	10	0.00783208	3/14	73/3235	dapD/glmU/ydcK	3
22	BP	GO:0042908	xenobiotic transport	52	5.83285e-12	8/13	39/3291	acrA/acrE/emrA/emrK/macA/mdtA/mdtE/mdtN	8
22	BP	GO:0009636	response to toxic substance	27	2.55106e-11	9/13	84/3291	acrA/acrE/emrA/emrK/macA/mdtA/mdtE/mdtN/ydhJ	9
22	BP	GO:0140317	export across cell outer membrane	97	3.30272e-09	5/13	13/3291	acrA/acrE/emrA/emrK/mdtA	5
22	BP	GO:0140330	xenobiotic detoxification by transmembrane export across the cell outer membrane	97	3.30272e-09	5/13	13/3291	acrA/acrE/emrA/emrK/mdtA	5
22	BP	GO:0046677	response to antibiotic	19	5.1167e-09	8/13	106/3291	acrA/acrE/emrA/emrK/macA/mdtE/mdtN/ybhG	8
22	BP	GO:0015721	bile acid and bile salt transport	84	5.1167e-09	5/13	15/3291	acrA/emrA/emrK/mdtA/mdtE	5
22	BP	GO:0098754	detoxification	25	8.37389e-09	7/13	70/3291	acrA/acrE/emrA/emrK/macA/mdtA/mdtN	7
22	BP	GO:0006869	lipid transport	34	2.13988e-08	6/13	45/3291	acrA/emrA/emrK/macA/mdtA/mdtE	6
22	BP	GO:0010876	lipid localization	34	2.13988e-08	6/13	45/3291	acrA/emrA/emrK/macA/mdtA/mdtE	6
22	BP	GO:0042221	response to chemical	6	3.70311e-07	10/13	404/3291	acrA/acrE/emrA/emrK/macA/mdtA/mdtE/mdtN/ybhG/ydhJ	10
22	BP	GO:0015850	organic hydroxy compound transport	29	8.44937e-07	5/13	43/3291	acrA/emrA/emrK/mdtA/mdtE	5
22	BP	GO:0015718	monocarboxylic acid transport	29	8.72037e-07	5/13	44/3291	acrA/emrA/emrK/mdtA/mdtE	5
22	BP	GO:1990961	xenobiotic detoxification by transmembrane export across the plasma membrane	44	2.4894e-06	4/13	23/3291	emrA/emrK/macA/mdtN	4
22	BP	GO:0046618	xenobiotic export from cell	41	3.28777e-06	4/13	25/3291	emrA/emrK/macA/mdtN	4
22	BP	GO:0140115	export across plasma membrane	31	9.38692e-06	4/13	33/3291	emrA/emrK/macA/mdtN	4
22	BP	GO:0046942	carboxylic acid transport	11	9.38692e-06	6/13	135/3291	aaeA/acrA/emrA/emrK/mdtA/mdtE	6
22	BP	GO:0015849	organic acid transport	11	1.13948e-05	6/13	141/3291	aaeA/acrA/emrA/emrK/mdtA/mdtE	6
22	BP	GO:0033036	macromolecule localization	10	1.8679e-05	6/13	155/3291	acrA/emrA/emrK/macA/mdtA/mdtE	6
22	BP	GO:0015711	organic anion transport	9	2.45417e-05	6/13	164/3291	aaeA/acrA/emrA/emrK/mdtA/mdtE	6
22	BP	GO:0140352	export from cell	14	0.000151035	4/13	70/3291	emrA/emrK/macA/mdtN	4
22	BP	GO:0009410	response to xenobiotic stimulus	9	0.0227331	2/13	54/3291	acrA/acrE	2
22	BP	GO:0042886	amide transport	7	0.0362846	2/13	71/3291	macA/mdtN	2
22	CC	GO:1990281	efflux pump complex	92	9.76438e-11	6/14	14/2995	acrA/acrE/emrA/emrK/macA/mdtA	6
22	CC	GO:0009897	external side of plasma membrane	67	1.55831e-08	5/14	16/2995	acrA/acrE/emrA/emrK/mdtA	5
22	CC	GO:0098567	periplasmic side of plasma membrane	67	1.55831e-08	5/14	16/2995	acrA/acrE/emrA/emrK/mdtA	5
22	CC	GO:0009986	cell surface	53	4.10679e-08	5/14	20/2995	acrA/acrE/emrA/emrK/mdtA	5
22	CC	GO:0098552	side of membrane	21	4.16199e-06	5/14	50/2995	acrA/acrE/emrA/emrK/mdtA	5
22	CC	GO:1990351	transporter complex	5	0.000306208	7/14	298/2995	acrA/acrE/emrA/emrK/macA/mdtA/mdtN	7
22	CC	GO:1902495	transmembrane transporter complex	5	0.00172052	6/14	285/2995	acrA/acrE/emrA/emrK/macA/mdtA	6
22	CC	GO:0098796	membrane protein complex	4	0.00348176	6/14	334/2995	acrA/acrE/emrA/emrK/macA/mdtA	6
22	MF	GO:0170055	lipid transmembrane transporter activity	81	1.56227e-08	5/10	20/3235	acrA/emrA/macA/mdtA/mdtE	5
22	MF	GO:0005319	lipid transporter activity	62	3.28851e-08	5/10	26/3235	acrA/emrA/macA/mdtA/mdtE	5
22	MF	GO:0015125	bile acid transmembrane transporter activity	108	9.0206e-08	4/10	12/3235	acrA/emrA/mdtA/mdtE	4
22	MF	GO:1901618	organic hydroxy compound transmembrane transporter activity	54	1.42657e-06	4/10	24/3235	acrA/emrA/mdtA/mdtE	4
22	MF	GO:0008028	monocarboxylic acid transmembrane transporter activity	45	2.53193e-06	4/10	29/3235	acrA/emrA/mdtA/mdtE	4
22	MF	GO:0042910	xenobiotic transmembrane transporter activity	37	0.000106623	3/10	26/3235	emrA/emrK/mdtN	3
22	MF	GO:0046943	carboxylic acid transmembrane transporter activity	15	0.000162499	4/10	88/3235	acrA/emrA/mdtA/mdtE	4
22	MF	GO:0005342	organic acid transmembrane transporter activity	14	0.000169346	4/10	92/3235	acrA/emrA/mdtA/mdtE	4
22	MF	GO:0008514	organic anion transmembrane transporter activity	12	0.000243255	4/10	104/3235	acrA/emrA/mdtA/mdtE	4
22	MF	GO:0015562	efflux transmembrane transporter activity	26	0.0029815	2/10	25/3235	macA/mdtA	2
22	MF	GO:0042887	amide transmembrane transporter activity	20	0.00442976	2/10	32/3235	macA/mdtN	2
23	BP	GO:0006573	valine metabolic process	78	5.72701e-06	4/14	12/3291	gcl/ilvB/ilvG/ilvI	4
23	BP	GO:0009099	L-valine biosynthetic process	78	5.72701e-06	4/14	12/3291	gcl/ilvB/ilvG/ilvI	4
23	BP	GO:0006549	isoleucine metabolic process	63	7.83874e-06	4/14	15/3291	gcl/ilvB/ilvG/ilvI	4
23	BP	GO:0009097	isoleucine biosynthetic process	63	7.83874e-06	4/14	15/3291	gcl/ilvB/ilvG/ilvI	4
23	BP	GO:0009079	pyruvate family amino acid biosynthetic process	45	2.7096e-05	4/14	21/3291	gcl/ilvB/ilvG/ilvI	4
23	BP	GO:0009078	pyruvate family amino acid metabolic process	41	3.3245e-05	4/14	23/3291	gcl/ilvB/ilvG/ilvI	4
23	BP	GO:0009081	branched-chain amino acid metabolic process	36	4.17884e-05	4/14	26/3291	gcl/ilvB/ilvG/ilvI	4
23	BP	GO:0009082	branched-chain amino acid biosynthetic process	36	4.17884e-05	4/14	26/3291	gcl/ilvB/ilvG/ilvI	4
23	BP	GO:0019682	glyceraldehyde-3-phosphate metabolic process	37	0.000729419	3/14	19/3291	dxs/tktA/tktB	3
23	BP	GO:0006081	cellular aldehyde metabolic process	15	0.00107102	4/14	61/3291	dxs/gcl/tktA/tktB	4
23	BP	GO:0072329	monocarboxylic acid catabolic process	10	0.00639554	4/14	99/3291	aceE/gcl/oxc/poxB	4
23	BP	GO:0170034	L-amino acid biosynthetic process	9	0.00701894	4/14	106/3291	gcl/ilvB/ilvG/ilvI	4
23	BP	GO:0170038	proteinogenic amino acid biosynthetic process	9	0.00701894	4/14	106/3291	gcl/ilvB/ilvG/ilvI	4
23	BP	GO:0044283	small molecule biosynthetic process	5	0.00783137	6/14	305/3291	dxs/gcl/ilvB/ilvG/ilvI/menD	6
23	BP	GO:0006098	pentose-phosphate shunt	39	0.0083009	2/14	12/3291	tktA/tktB	2
23	BP	GO:1901607	alpha-amino acid biosynthetic process	8	0.00999254	4/14	123/3291	gcl/ilvB/ilvG/ilvI	4
23	BP	GO:0006740	NADPH regeneration	34	0.0100497	2/14	14/3291	tktA/tktB	2
23	BP	GO:0072524	pyridine-containing compound metabolic process	12	0.01035	3/14	58/3291	dxs/tktA/tktB	3
23	BP	GO:0051156	glucose 6-phosphate metabolic process	31	0.01035	2/14	15/3291	tktA/tktB	2
23	BP	GO:0019752	carboxylic acid metabolic process	3	0.0114148	7/14	487/3291	aceE/gcl/ilvB/ilvG/ilvI/oxc/poxB	7
23	BP	GO:0008652	amino acid biosynthetic process	7	0.0115214	4/14	139/3291	gcl/ilvB/ilvG/ilvI	4
23	BP	GO:0006739	NADP metabolic process	28	0.0115214	2/14	17/3291	tktA/tktB	2
23	BP	GO:0170033	L-amino acid metabolic process	5	0.0243396	4/14	175/3291	gcl/ilvB/ilvG/ilvI	4
23	BP	GO:0170039	proteinogenic amino acid metabolic process	5	0.0243396	4/14	175/3291	gcl/ilvB/ilvG/ilvI	4
23	BP	GO:0006091	generation of precursor metabolites and energy	5	0.0263715	4/14	181/3291	sucA/tktA/tktB/ydbK	4
23	BP	GO:0042181	ketone biosynthetic process	17	0.0263811	2/14	28/3291	dxs/menD	2
23	BP	GO:0006090	pyruvate metabolic process	16	0.0285257	2/14	30/3291	aceE/poxB	2
23	BP	GO:0046395	carboxylic acid catabolic process	5	0.0285257	4/14	191/3291	aceE/gcl/oxc/poxB	4
23	BP	GO:1901605	alpha-amino acid metabolic process	5	0.0299023	4/14	199/3291	gcl/ilvB/ilvG/ilvI	4
23	BP	GO:0016053	organic acid biosynthetic process	5	0.0299023	4/14	201/3291	gcl/ilvB/ilvG/ilvI	4
23	BP	GO:0016054	organic acid catabolic process	5	0.0299023	4/14	201/3291	aceE/gcl/oxc/poxB	4
23	BP	GO:0046394	carboxylic acid biosynthetic process	5	0.0299023	4/14	201/3291	gcl/ilvB/ilvG/ilvI	4
23	BP	GO:0032787	monocarboxylic acid metabolic process	4	0.0492345	4/14	234/3291	aceE/gcl/oxc/poxB	4
23	CC	GO:1902494	catalytic complex	5	0.00280798	5/9	317/2995	aceE/gcl/ilvB/ilvI/sucA	5
23	CC	GO:1990234	transferase complex	11	0.00280798	3/9	89/2995	gcl/ilvB/ilvI	3
23	CC	GO:1990204	oxidoreductase complex	6	0.036663	2/9	104/2995	aceE/sucA	2
23	MF	GO:0030976	thiamine pyrophosphate binding	228	2.52536e-27	11/13	12/3235	aceE/dxs/gcl/ilvB/ilvG/ilvI/menD/oxc/poxB/sucA/tktA	11
23	MF	GO:0050997	quaternary ammonium group binding	211	8.20274e-27	11/13	13/3235	aceE/dxs/gcl/ilvB/ilvG/ilvI/menD/oxc/poxB/sucA/tktA	11
23	MF	GO:1901681	sulfur compound binding	74	5.91267e-20	11/13	37/3235	aceE/dxs/gcl/ilvB/ilvG/ilvI/menD/oxc/poxB/sucA/tktA	11
23	MF	GO:0019842	vitamin binding	32	1.07635e-15	11/13	85/3235	aceE/dxs/gcl/ilvB/ilvG/ilvI/menD/oxc/poxB/sucA/tktA	11
23	MF	GO:0016744	transketolase or transaldolase activity	136	2.67679e-12	6/13	11/3235	dxs/ilvB/ilvI/menD/tktA/tktB	6
23	MF	GO:0000287	magnesium ion binding	15	4.2436e-12	11/13	182/3235	aceE/dxs/gcl/ilvB/ilvG/ilvI/menD/oxc/poxB/sucA/tktA	11
23	MF	GO:0016903	oxidoreductase activity, acting on the aldehyde or oxo group of donors	25	5.10518e-05	4/13	40/3235	aceE/poxB/sucA/ydbK	4
23	MF	GO:0050660	flavin adenine dinucleotide binding	15	0.000332273	4/13	66/3235	gcl/ilvB/ilvI/poxB	4
23	MF	GO:0016831	carboxy-lyase activity	18	0.0159404	2/13	28/3235	gcl/oxc	2
23	MF	GO:0030145	manganese ion binding	9	0.0494196	2/13	53/3235	menD/tktA	2
24	CC	GO:0043232	intracellular non-membrane-bounded organelle	8	0.0274107	3/9	130/2995	hfq/rimM/sspB	3
24	CC	GO:0043229	intracellular organelle	8	0.0274107	3/9	133/2995	hfq/rimM/sspB	3
24	CC	GO:0043228	non-membrane-bounded organelle	6	0.0274107	3/9	163/2995	hfq/rimM/sspB	3
24	CC	GO:0043226	organelle	6	0.0274107	3/9	166/2995	hfq/rimM/sspB	3
24	CC	GO:0005840	ribosome	11	0.0276492	2/9	62/2995	rimM/sspB	2
24	CC	GO:0140535	intracellular protein-containing complex	8	0.0383208	2/9	81/2995	sspB/yajC	2
24	MF	GO:0003723	RNA binding	10	0.00494038	4/7	181/3235	hfq/proQ/rimM/sspB	4
25	BP	GO:0051049	regulation of transport	94	0.00278777	2/7	10/3291	kefF/kefG	2
25	BP	GO:0051453	regulation of intracellular pH	94	0.00278777	2/7	10/3291	kefF/kefG	2
25	BP	GO:0030641	regulation of cellular pH	78	0.00278777	2/7	12/3291	kefF/kefG	2
25	BP	GO:0032879	regulation of localization	78	0.00278777	2/7	12/3291	kefF/kefG	2
25	BP	GO:0006885	regulation of pH	67	0.00306875	2/7	14/3291	kefF/kefG	2
25	BP	GO:0065009	regulation of molecular function	59	0.00336542	2/7	16/3291	kefF/kefG	2
25	BP	GO:0071805	potassium ion transmembrane transport	45	0.00502256	2/7	21/3291	kefF/kefG	2
25	BP	GO:0006813	potassium ion transport	36	0.00676691	2/7	26/3291	kefF/kefG	2
25	BP	GO:0006873	intracellular monoatomic ion homeostasis	13	0.0406262	2/7	72/3291	kefF/kefG	2
25	BP	GO:0030003	intracellular monoatomic cation homeostasis	13	0.0406262	2/7	72/3291	kefF/kefG	2
25	BP	GO:0050801	monoatomic ion homeostasis	12	0.0415148	2/7	80/3291	kefF/kefG	2
25	BP	GO:0055080	monoatomic cation homeostasis	12	0.0415148	2/7	80/3291	kefF/kefG	2
25	BP	GO:0055082	intracellular chemical homeostasis	10	0.0487013	2/7	92/3291	kefF/kefG	2
25	BP	GO:0065008	regulation of biological quality	10	0.0487013	2/7	96/3291	kefF/kefG	2
25	BP	GO:0048878	chemical homeostasis	9	0.0487013	2/7	100/3291	kefF/kefG	2
25	BP	GO:0006979	response to oxidative stress	9	0.0487013	2/7	101/3291	azoR/wrbA	2
25	MF	GO:0010181	FMN binding	75	8.23802e-18	10/12	36/3235	azoR/fldA/fldB/kefF/kefG/mioC/norV/wrbA/ycaK/yqcA	10
25	MF	GO:0016655	oxidoreductase activity, acting on NAD(P)H, quinone or similar compound as acceptor	52	3.50655e-09	6/12	31/3235	azoR/kefF/kefG/mdaB/wrbA/ycaK	6
25	MF	GO:0016651	oxidoreductase activity, acting on NAD(P)H	35	2.90318e-08	6/12	46/3235	azoR/kefF/kefG/mdaB/wrbA/ycaK	6
25	MF	GO:0009055	electron transfer activity	18	1.44068e-06	6/12	91/3235	azoR/fldA/fldB/kefF/kefG/norV	6
25	MF	GO:0050136	NADH:ubiquinone reductase (non-electrogenic) activity	74	2.15303e-05	3/12	11/3235	kefF/kefG/wrbA	3
25	MF	GO:0016491	oxidoreductase activity	5	6.14251e-05	8/12	416/3235	azoR/kefF/kefG/mdaB/norV/ssuE/wrbA/ycaK	8
25	MF	GO:0003954	NADH dehydrogenase activity	35	0.00016097	3/12	23/3235	kefF/kefG/wrbA	3
25	MF	GO:0016661	oxidoreductase activity, acting on other nitrogenous compounds as donors	22	0.00707149	2/12	24/3235	azoR/norV	2
25	MF	GO:0050660	flavin adenine dinucleotide binding	8	0.0448	2/12	66/3235	mdaB/wrbA	2
26	BP	GO:0006313	DNA transposition	32	1.44241e-05	5/10	52/3291	insE1/insE2/insE3/insE4/insE5	5
26	BP	GO:0032196	transposition	25	2.25416e-05	5/10	65/3291	insE1/insE2/insE3/insE4/insE5	5
26	BP	GO:0006310	DNA recombination	13	0.000379507	5/10	124/3291	insE1/insE2/insE3/insE4/insE5	5
26	BP	GO:0006259	DNA metabolic process	6	0.0106134	5/10	263/3291	insE1/insE2/insE3/insE4/insE5	5
26	CC	GO:0032153	cell division site	24	0.0397727	2/7	36/2995	mrdB/pal	2
26	MF	GO:0004803	transposase activity	39	1.7355e-06	5/10	42/3235	insE1/insE2/insE3/insE4/insE5	5
26	MF	GO:0140097	catalytic activity, acting on DNA	11	0.000576347	5/10	153/3235	insE1/insE2/insE3/insE4/insE5	5
26	MF	GO:0140640	catalytic activity, acting on a nucleic acid	6	0.00858115	5/10	294/3235	insE1/insE2/insE3/insE4/insE5	5
27	BP	GO:1901135	carbohydrate derivative metabolic process	8	4.49656e-08	11/12	362/3291	agaS/diaA/frlB/glmS/gmhA/gutQ/kdsD/murQ/murR/pgi/yfhH	11
27	BP	GO:0051289	protein homotetramerization	23	0.00100835	4/12	47/3291	gmhA/gutQ/kdsD/rapZ	4
27	BP	GO:0051262	protein tetramerization	23	0.00100835	4/12	48/3291	gmhA/gutQ/kdsD/rapZ	4
27	BP	GO:0046364	monosaccharide biosynthetic process	41	0.00138486	3/12	20/3291	gutQ/kdsD/pgi	3
27	BP	GO:0051260	protein homooligomerization	19	0.00138486	4/12	59/3291	gmhA/gutQ/kdsD/rapZ	4
27	BP	GO:0006040	amino sugar metabolic process	34	0.00199986	3/12	24/3291	frlB/glmS/murQ	3
27	BP	GO:0051259	protein complex oligomerization	14	0.00283877	4/12	77/3291	gmhA/gutQ/kdsD/rapZ	4
27	BP	GO:0016051	carbohydrate biosynthetic process	9	0.01562	4/12	125/3291	gmhA/gutQ/kdsD/pgi	4
27	BP	GO:1901137	carbohydrate derivative biosynthetic process	6	0.01562	5/12	232/3291	frlB/glmS/gmhA/gutQ/kdsD	5
27	BP	GO:0005975	carbohydrate metabolic process	5	0.01562	6/12	366/3291	glmS/gmhA/gutQ/kdsD/murR/pgi	6
27	BP	GO:0009103	lipopolysaccharide biosynthetic process	12	0.0257329	3/12	69/3291	gmhA/gutQ/kdsD	3
27	BP	GO:0008653	lipopolysaccharide metabolic process	11	0.0266846	3/12	72/3291	gmhA/gutQ/kdsD	3
27	BP	GO:0065003	protein-containing complex assembly	7	0.0276029	4/12	164/3291	gmhA/gutQ/kdsD/rapZ	4
27	BP	GO:1903509	liposaccharide metabolic process	10	0.0329076	3/12	82/3291	gmhA/gutQ/kdsD	3
27	BP	GO:0009225	nucleotide-sugar metabolic process	24	0.0329076	2/12	23/3291	frlB/glmS	2
27	BP	GO:0009894	regulation of catabolic process	22	0.036434	2/12	25/3291	murR/rapZ	2
27	BP	GO:0043933	protein-containing complex organization	6	0.0394522	4/12	197/3291	gmhA/gutQ/kdsD/rapZ	4
27	BP	GO:0019752	carboxylic acid metabolic process	3	0.0394522	6/12	487/3291	glmS/gutQ/kdsD/murQ/murR/pgi	6
27	BP	GO:0000271	polysaccharide biosynthetic process	8	0.0494713	3/12	105/3291	gmhA/gutQ/kdsD	3
27	MF	GO:0016861	intramolecular oxidoreductase activity, interconverting aldoses and ketoses	39	0.000767161	3/12	21/3235	gutQ/kdsD/pgi	3
27	MF	GO:0016853	isomerase activity	10	0.000767161	5/12	129/3235	agaS/gmhA/gutQ/kdsD/pgi	5
27	MF	GO:0016860	intramolecular oxidoreductase activity	25	0.00157876	3/12	32/3235	gutQ/kdsD/pgi	3
27	MF	GO:0008483	transaminase activity	22	0.0202926	2/12	25/3235	frlB/glmS	2
27	MF	GO:0016769	transferase activity, transferring nitrogenous groups	21	0.0202926	2/12	26/3235	frlB/glmS	2
28	BP	GO:0016310	phosphorylation	19	1.6265e-15	13/13	171/3291	frlD/fruK/gsk/kdgK/pdxK/pdxY/pfkB/psuK/rbsK/ydjH/yegV/yeiI/yihV	13
28	BP	GO:0006796	phosphate-containing compound metabolic process	8	2.04805e-10	13/13	439/3291	frlD/fruK/gsk/kdgK/pdxK/pdxY/pfkB/psuK/rbsK/ydjH/yegV/yeiI/yihV	13
28	BP	GO:0006793	phosphorus metabolic process	7	2.04805e-10	13/13	449/3291	frlD/fruK/gsk/kdgK/pdxK/pdxY/pfkB/psuK/rbsK/ydjH/yegV/yeiI/yihV	13
28	BP	GO:0046835	carbohydrate phosphorylation	66	3.01124e-09	6/13	23/3291	frlD/fruK/kdgK/rbsK/ydjH/yihV	6
28	BP	GO:0046365	monosaccharide catabolic process	16	0.00205597	4/13	64/3291	fruK/kdgK/rbsK/ydjH	4
28	BP	GO:0016052	carbohydrate catabolic process	9	0.00294473	5/13	143/3291	fruK/kdgK/pfkB/rbsK/ydjH	5
28	BP	GO:0005975	carbohydrate metabolic process	5	0.00338517	7/13	366/3291	frlD/fruK/kdgK/pfkB/rbsK/ydjH/yihV	7
28	BP	GO:0043094	cellular metabolic compound salvage	22	0.00423073	3/13	34/3291	gsk/pdxK/pdxY	3
28	BP	GO:0042819	vitamin B6 biosynthetic process	51	0.0075278	2/13	10/3291	pdxK/pdxY	2
28	BP	GO:0046184	aldehyde biosynthetic process	51	0.0075278	2/13	10/3291	pdxK/pdxY	2
28	BP	GO:0005996	monosaccharide metabolic process	9	0.0075278	4/13	112/3291	fruK/kdgK/rbsK/ydjH	4
28	BP	GO:0006063	uronic acid metabolic process	46	0.0075278	2/13	11/3291	kdgK/ydjH	2
28	BP	GO:0042816	vitamin B6 metabolic process	46	0.0075278	2/13	11/3291	pdxK/pdxY	2
28	BP	GO:0072524	pyridine-containing compound metabolic process	13	0.0117987	3/13	58/3291	pdxK/pdxY/pfkB	3
28	BP	GO:0006081	cellular aldehyde metabolic process	12	0.0127563	3/13	61/3291	pdxK/pdxY/yihV	3
28	BP	GO:0072525	pyridine-containing compound biosynthetic process	22	0.0273921	2/13	23/3291	pdxK/pdxY	2
28	BP	GO:0019637	organophosphate metabolic process	4	0.0332954	5/13	304/3291	gsk/pdxK/pdxY/pfkB/yihV	5
28	BP	GO:0044282	small molecule catabolic process	4	0.0347343	5/13	311/3291	fruK/kdgK/rbsK/ydjH/yihV	5
28	MF	GO:0016301	kinase activity	18	4.52211e-16	13/13	176/3235	frlD/fruK/gsk/kdgK/pdxK/pdxY/pfkB/psuK/rbsK/ydjH/yegV/yeiI/yihV	13
28	MF	GO:0016772	transferase activity, transferring phosphorus-containing groups	11	1.2929e-13	13/13	283/3235	frlD/fruK/gsk/kdgK/pdxK/pdxY/pfkB/psuK/rbsK/ydjH/yegV/yeiI/yihV	13
28	MF	GO:0016773	phosphotransferase activity, alcohol group as acceptor	18	2.35089e-11	10/13	138/3235	fruK/gsk/kdgK/pdxK/pdxY/pfkB/psuK/rbsK/ydjH/yihV	10
28	MF	GO:0019200	carbohydrate kinase activity	71	2.71449e-10	6/13	21/3235	frlD/fruK/kdgK/pfkB/rbsK/ydjH	6
28	MF	GO:0005524	ATP binding	6	1.09094e-06	10/13	432/3235	frlD/fruK/gsk/kdgK/pdxK/pdxY/pfkB/psuK/rbsK/yihV	10
28	MF	GO:0032559	adenyl ribonucleotide binding	6	1.09094e-06	10/13	435/3235	frlD/fruK/gsk/kdgK/pdxK/pdxY/pfkB/psuK/rbsK/yihV	10
28	MF	GO:0035639	purine ribonucleoside triphosphate binding	5	2.32443e-06	10/13	478/3235	frlD/fruK/gsk/kdgK/pdxK/pdxY/pfkB/psuK/rbsK/yihV	10
28	MF	GO:0032555	purine ribonucleotide binding	5	3.07541e-06	10/13	499/3235	frlD/fruK/gsk/kdgK/pdxK/pdxY/pfkB/psuK/rbsK/yihV	10
28	MF	GO:0042803	protein homodimerization activity	4	0.0102189	5/13	304/3235	pdxK/pdxY/pfkB/rbsK/ydjH	5
28	MF	GO:0046983	protein dimerization activity	4	0.01165	5/13	321/3235	pdxK/pdxY/pfkB/rbsK/ydjH	5
29	BP	GO:1901607	alpha-amino acid biosynthetic process	21	5.01398e-09	8/10	123/3291	cysK/cysM/dsdA/hisG/ilvA/tdcB/thrC/trpB	8
29	BP	GO:1901605	alpha-amino acid metabolic process	15	5.01398e-09	9/10	199/3291	cysK/cysM/dcyD/dsdA/hisG/ilvA/tdcB/thrC/trpB	9
29	BP	GO:0008652	amino acid biosynthetic process	19	9.05552e-09	8/10	139/3291	cysK/cysM/dsdA/hisG/ilvA/tdcB/thrC/trpB	8
29	BP	GO:0006520	amino acid metabolic process	12	1.3902e-08	9/10	251/3291	cysK/cysM/dcyD/dsdA/hisG/ilvA/tdcB/thrC/trpB	9
29	BP	GO:0016053	organic acid biosynthetic process	13	8.91099e-08	8/10	201/3291	cysK/cysM/dsdA/hisG/ilvA/tdcB/thrC/trpB	8
29	BP	GO:0046394	carboxylic acid biosynthetic process	13	8.91099e-08	8/10	201/3291	cysK/cysM/dsdA/hisG/ilvA/tdcB/thrC/trpB	8
29	BP	GO:0006563	L-serine metabolic process	94	4.7314e-07	4/10	14/3291	cysK/cysM/ilvA/tdcB	4
29	BP	GO:0170033	L-amino acid metabolic process	13	9.71333e-07	7/10	175/3291	cysK/cysM/hisG/ilvA/tdcB/thrC/trpB	7
29	BP	GO:0170039	proteinogenic amino acid metabolic process	13	9.71333e-07	7/10	175/3291	cysK/cysM/hisG/ilvA/tdcB/thrC/trpB	7
29	BP	GO:0044283	small molecule biosynthetic process	9	1.48524e-06	8/10	305/3291	cysK/cysM/dsdA/hisG/ilvA/tdcB/thrC/trpB	8
29	BP	GO:0019752	carboxylic acid metabolic process	6	1.96768e-06	9/10	487/3291	cysK/cysM/dcyD/dsdA/hisG/ilvA/tdcB/thrC/trpB	9
29	BP	GO:1901606	alpha-amino acid catabolic process	26	3.33345e-06	5/10	63/3291	cysM/dcyD/dsdA/ilvA/tdcB	5
29	BP	GO:0009063	amino acid catabolic process	22	6.95283e-06	5/10	74/3291	cysM/dcyD/dsdA/ilvA/tdcB	5
29	BP	GO:0009069	serine family amino acid metabolic process	33	2.07898e-05	4/10	40/3291	cysK/cysM/ilvA/tdcB	4
29	BP	GO:0006549	isoleucine metabolic process	66	4.14064e-05	3/10	15/3291	dsdA/ilvA/tdcB	3
29	BP	GO:0009071	serine family amino acid catabolic process	66	4.14064e-05	3/10	15/3291	cysM/ilvA/tdcB	3
29	BP	GO:0009097	isoleucine biosynthetic process	66	4.14064e-05	3/10	15/3291	dsdA/ilvA/tdcB	3
29	BP	GO:0006566	threonine metabolic process	58	5.82574e-05	3/10	17/3291	ilvA/tdcB/thrC	3
29	BP	GO:0006534	cysteine metabolic process	47	0.000107258	3/10	21/3291	cysK/cysM/dcyD	3
29	BP	GO:0009081	branched-chain amino acid metabolic process	38	0.000188195	3/10	26/3291	dsdA/ilvA/tdcB	3
29	BP	GO:0009082	branched-chain amino acid biosynthetic process	38	0.000188195	3/10	26/3291	dsdA/ilvA/tdcB	3
29	BP	GO:0000096	sulfur amino acid metabolic process	29	0.000408179	3/10	34/3291	cysK/cysM/dcyD	3
29	BP	GO:0046395	carboxylic acid catabolic process	9	0.000420752	5/10	191/3291	cysM/dcyD/dsdA/ilvA/tdcB	5
29	BP	GO:0016054	organic acid catabolic process	8	0.000514933	5/10	201/3291	cysM/dcyD/dsdA/ilvA/tdcB	5
29	BP	GO:0170034	L-amino acid biosynthetic process	12	0.000551846	4/10	106/3291	cysK/cysM/hisG/thrC	4
29	BP	GO:0170038	proteinogenic amino acid biosynthetic process	12	0.000551846	4/10	106/3291	cysK/cysM/hisG/thrC	4
29	BP	GO:0006790	sulfur compound metabolic process	12	0.00070535	4/10	114/3291	cysK/cysM/dcyD/metK	4
29	BP	GO:0046416	D-amino acid metabolic process	66	0.00100961	2/10	10/3291	dcyD/dsdA	2
29	BP	GO:0044248	cellular catabolic process	7	0.00100961	5/10	241/3291	cysM/dcyD/dsdA/ilvA/tdcB	5
29	BP	GO:0170035	L-amino acid catabolic process	19	0.00103933	3/10	52/3291	cysM/ilvA/tdcB	3
29	BP	GO:0170040	proteinogenic amino acid catabolic process	19	0.00103933	3/10	52/3291	cysM/ilvA/tdcB	3
29	BP	GO:0006567	threonine catabolic process	60	0.0010982	2/10	11/3291	ilvA/tdcB	2
29	BP	GO:0019344	cysteine biosynthetic process	55	0.00123831	2/10	12/3291	cysK/cysM	2
29	BP	GO:0170044	non-proteinogenic amino acid catabolic process	55	0.00123831	2/10	12/3291	dcyD/dsdA	2
29	BP	GO:0009066	aspartate family amino acid metabolic process	17	0.00133895	3/10	59/3291	ilvA/tdcB/thrC	3
29	BP	GO:0044272	sulfur compound biosynthetic process	14	0.00215345	3/10	70/3291	cysK/cysM/metK	3
29	BP	GO:0044282	small molecule catabolic process	5	0.00260097	5/10	311/3291	cysM/dcyD/dsdA/ilvA/tdcB	5
29	BP	GO:0009068	aspartate family amino acid catabolic process	35	0.00283819	2/10	19/3291	ilvA/tdcB	2
29	BP	GO:0044273	sulfur compound catabolic process	30	0.00371759	2/10	22/3291	cysM/dcyD	2
29	BP	GO:0009070	serine family amino acid biosynthetic process	26	0.00468446	2/10	25/3291	cysK/cysM	2
29	BP	GO:0000097	sulfur amino acid biosynthetic process	25	0.00494303	2/10	26/3291	cysK/cysM	2
29	BP	GO:0170041	non-proteinogenic amino acid metabolic process	21	0.00684811	2/10	31/3291	dcyD/dsdA	2
29	BP	GO:0009073	aromatic amino acid family biosynthetic process	19	0.00803056	2/10	34/3291	hisG/trpB	2
29	BP	GO:0009072	aromatic amino acid metabolic process	16	0.0113416	2/10	41/3291	hisG/trpB	2
29	BP	GO:0000105	L-histidine biosynthetic process	33	0.0498109	1/10	10/3291	hisG	1
29	BP	GO:0006547	L-histidine metabolic process	33	0.0498109	1/10	10/3291	hisG	1
29	BP	GO:0052803	imidazole-containing compound metabolic process	33	0.0498109	1/10	10/3291	hisG	1
29	MF	GO:0030170	pyridoxal phosphate binding	45	7.62534e-14	9/11	59/3235	cysK/cysM/dcyD/dsdA/ilvA/tdcB/thrC/trpB/ygeX	9
29	MF	GO:0070279	vitamin B6 binding	45	7.62534e-14	9/11	59/3235	cysK/cysM/dcyD/dsdA/ilvA/tdcB/thrC/trpB/ygeX	9
29	MF	GO:0019842	vitamin binding	31	1.64128e-12	9/11	85/3235	cysK/cysM/dcyD/dsdA/ilvA/tdcB/thrC/trpB/ygeX	9
29	MF	GO:0016829	lyase activity	14	2.16485e-09	9/11	191/3235	cysK/cysM/dcyD/dsdA/ilvA/tdcB/thrC/trpB/ygeX	9
29	MF	GO:0016841	ammonia-lyase activity	118	7.22723e-08	4/11	10/3235	dsdA/ilvA/tdcB/ygeX	4
29	MF	GO:0016840	carbon-nitrogen lyase activity	69	6.7432e-07	4/11	17/3235	dsdA/ilvA/tdcB/ygeX	4
29	MF	GO:0016846	carbon-sulfur lyase activity	74	2.17112e-05	3/11	12/3235	cysK/cysM/dcyD	3
29	MF	GO:0016765	transferase activity, transferring alkyl or aryl (other than methyl) groups	22	0.000872084	3/11	41/3235	cysK/cysM/metK	3
29	MF	GO:0016597	amino acid binding	31	0.00444062	2/11	19/3235	ilvA/tdcB	2
29	MF	GO:0016835	carbon-oxygen lyase activity	11	0.00444062	3/11	77/3235	dsdA/thrC/trpB	3
29	MF	GO:0042803	protein homodimerization activity	5	0.00444062	5/11	304/3235	cysK/cysM/dcyD/trpB/ygeX	5
29	MF	GO:0046983	protein dimerization activity	5	0.00520386	5/11	321/3235	cysK/cysM/dcyD/trpB/ygeX	5
29	MF	GO:0016836	hydro-lyase activity	10	0.0289166	2/11	58/3235	dsdA/trpB	2
30	BP	GO:0098869	cellular oxidant detoxification	59	0.000481797	3/8	21/3291	yfcF/yfcG/yghU	3
30	BP	GO:0042542	response to hydrogen peroxide	54	0.000481797	3/8	23/3291	gstA/yfcF/yncG	3
30	BP	GO:0097237	cellular response to toxic substance	43	0.000493628	3/8	29/3291	yfcF/yfcG/yghU	3
30	BP	GO:1990748	cellular detoxification	43	0.000493628	3/8	29/3291	yfcF/yfcG/yghU	3
30	BP	GO:0006979	response to oxidative stress	16	0.00062833	4/8	101/3291	gstA/yfcF/yfcG/yncG	4
30	BP	GO:0042221	response to chemical	6	0.000732543	6/8	404/3291	arsC/gstA/yfcF/yfcG/yghU/yncG	6
30	BP	GO:0000302	response to reactive oxygen species	29	0.000873087	3/8	42/3291	gstA/yfcF/yncG	3
30	BP	GO:1902221	erythrose 4-phosphate/phosphoenolpyruvate family amino acid metabolic process	59	0.00313529	2/8	14/3291	yfcF/yibF	2
30	BP	GO:0098754	detoxification	18	0.00313529	3/8	70/3291	yfcF/yfcG/yghU	3
30	BP	GO:1901700	response to oxygen-containing compound	16	0.00403425	3/8	79/3291	gstA/yfcF/yncG	3
30	BP	GO:0009636	response to toxic substance	15	0.00439358	3/8	84/3291	yfcF/yfcG/yghU	3
30	BP	GO:0009072	aromatic amino acid metabolic process	20	0.0191739	2/8	41/3291	yfcF/yibF	2
30	BP	GO:0070887	cellular response to chemical stimulus	8	0.0191739	3/8	148/3291	yfcF/yfcG/yghU	3
30	BP	GO:0006575	cellular modified amino acid metabolic process	16	0.023794	2/8	52/3291	yfcF/yibF	2
30	BP	GO:0170035	L-amino acid catabolic process	16	0.023794	2/8	52/3291	yfcF/yibF	2
30	BP	GO:0170040	proteinogenic amino acid catabolic process	16	0.023794	2/8	52/3291	yfcF/yibF	2
30	BP	GO:1901606	alpha-amino acid catabolic process	13	0.0325432	2/8	63/3291	yfcF/yibF	2
30	BP	GO:0009063	amino acid catabolic process	11	0.0407702	2/8	74/3291	yfcF/yibF	2
30	BP	GO:0043603	amide metabolic process	11	0.0407702	2/8	75/3291	yfcF/yibF	2
30	MF	GO:0016765	transferase activity, transferring alkyl or aryl (other than methyl) groups	57	6.76143e-13	8/11	41/3235	gstA/gstB/yfcF/yfcG/yghU/yibF/yncG/yqjG	8
30	MF	GO:0016667	oxidoreductase activity, acting on a sulfur group of donors	31	3.27641e-05	4/11	38/3235	grxB/yfcG/yghU/yqjG	4
30	MF	GO:0004601	peroxidase activity	63	3.39248e-05	3/11	14/3235	yfcF/yfcG/yghU	3
30	MF	GO:0016684	oxidoreductase activity, acting on peroxide as acceptor	63	3.39248e-05	3/11	14/3235	yfcF/yfcG/yghU	3
30	MF	GO:0015036	disulfide oxidoreductase activity	52	5.04186e-05	3/11	17/3235	grxB/yfcG/yghU	3
30	MF	GO:0016209	antioxidant activity	44	7.00454e-05	3/11	20/3235	yfcF/yfcG/yghU	3
30	MF	GO:0016491	oxidoreductase activity	5	0.000213358	7/11	416/3235	arsC/grxB/gstB/yfcF/yfcG/yghU/yqjG	7
30	MF	GO:0016859	cis-trans isomerase activity	49	0.0011069	2/11	12/3235	yfcF/yibF	2
30	MF	GO:0042803	protein homodimerization activity	4	0.0213847	4/11	304/3235	gstA/yfcG/yghU/yqjG	4
30	MF	GO:0046983	protein dimerization activity	4	0.023216	4/11	321/3235	gstA/yfcG/yghU/yqjG	4
31	BP	GO:0006813	potassium ion transport	53	2.26887e-06	5/12	26/3291	cvrA/kch/kefB/kefC/ybaL	5
31	BP	GO:0071805	potassium ion transmembrane transport	52	4.25883e-05	4/12	21/3291	cvrA/kch/kefB/kefC	4
31	BP	GO:0030001	metal ion transport	11	0.00225563	5/12	125/3291	cvrA/kch/kefB/kefC/ybaL	5
31	BP	GO:0098662	inorganic cation transmembrane transport	9	0.00271788	5/12	147/3291	cvrA/kch/kefB/kefC/ybaL	5
31	BP	GO:1902600	proton transmembrane transport	15	0.00271788	4/12	75/3291	cvrA/kefB/kefC/ybaL	4
31	BP	GO:0098655	monoatomic cation transmembrane transport	9	0.00271788	5/12	150/3291	cvrA/kch/kefB/kefC/ybaL	5
31	BP	GO:0098660	inorganic ion transmembrane transport	8	0.00423254	5/12	170/3291	cvrA/kch/kefB/kefC/ybaL	5
31	BP	GO:0034220	monoatomic ion transmembrane transport	7	0.00524888	5/12	183/3291	cvrA/kch/kefB/kefC/ybaL	5
31	BP	GO:0006812	monoatomic cation transport	7	0.00570719	5/12	191/3291	cvrA/kch/kefB/kefC/ybaL	5
31	BP	GO:0051453	regulation of intracellular pH	55	0.00782676	2/12	10/3291	kefB/kefC	2
31	BP	GO:0030641	regulation of cellular pH	46	0.0103934	2/12	12/3291	kefB/kefC	2
31	BP	GO:0006811	monoatomic ion transport	6	0.0107995	5/12	233/3291	cvrA/kch/kefB/kefC/ybaL	5
31	BP	GO:0006885	regulation of pH	39	0.0120766	2/12	14/3291	kefB/kefC	2
31	BP	GO:0065008	regulation of biological quality	9	0.0452693	3/12	96/3291	cvrA/kefB/kefC	3
31	MF	GO:0015079	potassium ion transmembrane transporter activity	60	1.5848e-05	4/12	18/3235	cvrA/kch/kefB/kefC	4
31	MF	GO:0015297	antiporter activity	27	0.000226514	4/12	40/3235	cvrA/kefB/kefC/ybaL	4
31	MF	GO:0046873	metal ion transmembrane transporter activity	19	0.00067628	4/12	58/3235	cvrA/kch/kefB/kefC	4
31	MF	GO:0008324	monoatomic cation transmembrane transporter activity	9	0.00114876	5/12	142/3235	cvrA/kch/kefB/kefC/ybaL	5
31	MF	GO:0015075	monoatomic ion transmembrane transporter activity	8	0.00162709	5/12	160/3235	cvrA/kch/kefB/kefC/ybaL	5
31	MF	GO:0016616	oxidoreductase activity, acting on the CH-OH group of donors, NAD or NADP as acceptor	11	0.00235561	4/12	95/3235	glvG/gnd/gpsA/ilvC	4
31	MF	GO:0016614	oxidoreductase activity, acting on CH-OH group of donors	10	0.00343015	4/12	109/3235	glvG/gnd/gpsA/ilvC	4
31	MF	GO:0022890	inorganic cation transmembrane transporter activity	8	0.00619054	4/12	132/3235	cvrA/kch/kefB/kefC	4
31	MF	GO:0015291	secondary active transmembrane transporter activity	8	0.00619054	4/12	136/3235	cvrA/kefB/kefC/ybaL	4
31	MF	GO:0015318	inorganic molecular entity transmembrane transporter activity	7	0.00976653	4/12	158/3235	cvrA/kch/kefB/kefC	4
31	MF	GO:0050661	NADP binding	16	0.0274646	2/12	33/3235	gnd/ilvC	2
31	MF	GO:0022853	active monoatomic ion transmembrane transporter activity	7	0.0274646	3/12	110/3235	cvrA/kefB/kefC	3
32	BP	GO:0006418	tRNA aminoacylation for protein translation	120	3.00521e-20	10/11	25/3291	asnS/aspS/epmA/hisS/lysS/lysU/pheS/proS/serS/thrS	10
32	BP	GO:0043039	tRNA aminoacylation	120	3.00521e-20	10/11	25/3291	asnS/aspS/epmA/hisS/lysS/lysU/pheS/proS/serS/thrS	10
32	BP	GO:0043038	amino acid activation	115	3.25473e-20	10/11	26/3291	asnS/aspS/epmA/hisS/lysS/lysU/pheS/proS/serS/thrS	10
32	BP	GO:0006399	tRNA metabolic process	30	8.64498e-14	10/11	101/3291	asnS/aspS/epmA/hisS/lysS/lysU/pheS/proS/serS/thrS	10
32	BP	GO:0006520	amino acid metabolic process	13	4.84374e-12	11/11	251/3291	asnA/asnS/aspS/epmA/hisS/lysS/lysU/pheS/proS/serS/thrS	11
32	BP	GO:0006412	translation	19	4.84374e-12	10/11	155/3291	asnS/aspS/epmA/hisS/lysS/lysU/pheS/proS/serS/thrS	10
32	BP	GO:0019538	protein metabolic process	7	1.37002e-07	10/11	434/3291	asnS/aspS/epmA/hisS/lysS/lysU/pheS/proS/serS/thrS	10
32	BP	GO:0006450	regulation of translational fidelity	54	0.00467212	2/11	11/3291	proS/thrS	2
32	MF	GO:0004812	aminoacyl-tRNA ligase activity	118	1.31194e-20	10/11	25/3235	asnS/aspS/epmA/hisS/lysS/lysU/pheS/proS/serS/thrS	10
32	MF	GO:0016875	ligase activity, forming carbon-oxygen bonds	118	1.31194e-20	10/11	25/3235	asnS/aspS/epmA/hisS/lysS/lysU/pheS/proS/serS/thrS	10
32	MF	GO:0016874	ligase activity	31	2.07588e-16	11/11	105/3235	asnA/asnS/aspS/epmA/hisS/lysS/lysU/pheS/proS/serS/thrS	11
32	MF	GO:0140101	catalytic activity, acting on a tRNA	44	4.91754e-16	10/11	67/3235	asnS/aspS/epmA/hisS/lysS/lysU/pheS/proS/serS/thrS	10
32	MF	GO:0140098	catalytic activity, acting on RNA	20	1.81119e-12	10/11	150/3235	asnS/aspS/epmA/hisS/lysS/lysU/pheS/proS/serS/thrS	10
32	MF	GO:0005524	ATP binding	7	8.31075e-10	11/11	432/3235	asnA/asnS/aspS/epmA/hisS/lysS/lysU/pheS/proS/serS/thrS	11
32	MF	GO:0032559	adenyl ribonucleotide binding	7	8.31075e-10	11/11	435/3235	asnA/asnS/aspS/epmA/hisS/lysS/lysU/pheS/proS/serS/thrS	11
32	MF	GO:0140640	catalytic activity, acting on a nucleic acid	10	1.0558e-09	10/11	294/3235	asnS/aspS/epmA/hisS/lysS/lysU/pheS/proS/serS/thrS	10
32	MF	GO:0035639	purine ribonucleoside triphosphate binding	7	1.84433e-09	11/11	478/3235	asnA/asnS/aspS/epmA/hisS/lysS/lysU/pheS/proS/serS/thrS	11
32	MF	GO:0032555	purine ribonucleotide binding	6	2.67678e-09	11/11	499/3235	asnA/asnS/aspS/epmA/hisS/lysS/lysU/pheS/proS/serS/thrS	11
32	MF	GO:0000049	tRNA binding	29	7.80068e-07	5/11	51/3235	epmA/lysS/lysU/pheS/thrS	5
32	MF	GO:0042803	protein homodimerization activity	7	2.98762e-05	7/11	304/3235	asnA/asnS/epmA/hisS/lysS/lysU/thrS	7
32	MF	GO:0046983	protein dimerization activity	6	3.97104e-05	7/11	321/3235	asnA/asnS/epmA/hisS/lysS/lysU/thrS	7
32	MF	GO:0003723	RNA binding	8	0.000324995	5/11	181/3235	epmA/lysS/lysU/pheS/thrS	5
32	MF	GO:0000287	magnesium ion binding	6	0.00390153	4/11	182/3235	lysS/lysU/pheS/serS	4
32	MF	GO:0052689	carboxylic ester hydrolase activity	18	0.00770688	2/11	32/3235	proS/thrS	2
32	MF	GO:0016879	ligase activity, forming carbon-nitrogen bonds	14	0.0129385	2/11	43/3235	asnA/epmA	2
33	BP	GO:0051252	regulation of RNA metabolic process	9	3.84424e-10	11/11	371/3291	agaR/csqR/deoR/fucR/gatR/sgcR/srlR/ulaR/yciT/ydjF/ygbI	11
33	BP	GO:0006355	regulation of DNA-templated transcription	9	3.84424e-10	11/11	360/3291	agaR/csqR/deoR/fucR/gatR/sgcR/srlR/ulaR/yciT/ydjF/ygbI	11
33	BP	GO:0006351	DNA-templated transcription	9	3.84424e-10	11/11	368/3291	agaR/csqR/deoR/fucR/gatR/sgcR/srlR/ulaR/yciT/ydjF/ygbI	11
33	BP	GO:2001141	regulation of RNA biosynthetic process	9	3.84424e-10	11/11	360/3291	agaR/csqR/deoR/fucR/gatR/sgcR/srlR/ulaR/yciT/ydjF/ygbI	11
33	BP	GO:0019219	regulation of nucleobase-containing compound metabolic process	9	4.78407e-10	11/11	386/3291	agaR/csqR/deoR/fucR/gatR/sgcR/srlR/ulaR/yciT/ydjF/ygbI	11
33	BP	GO:0010468	regulation of gene expression	8	1.08125e-09	11/11	431/3291	agaR/csqR/deoR/fucR/gatR/sgcR/srlR/ulaR/yciT/ydjF/ygbI	11
33	BP	GO:0010556	regulation of macromolecule biosynthetic process	8	1.08125e-09	11/11	433/3291	agaR/csqR/deoR/fucR/gatR/sgcR/srlR/ulaR/yciT/ydjF/ygbI	11
33	BP	GO:0031326	regulation of cellular biosynthetic process	8	1.08125e-09	11/11	436/3291	agaR/csqR/deoR/fucR/gatR/sgcR/srlR/ulaR/yciT/ydjF/ygbI	11
33	BP	GO:0009889	regulation of biosynthetic process	7	1.08125e-09	11/11	440/3291	agaR/csqR/deoR/fucR/gatR/sgcR/srlR/ulaR/yciT/ydjF/ygbI	11
33	BP	GO:0031323	regulation of cellular metabolic process	7	1.08125e-09	11/11	442/3291	agaR/csqR/deoR/fucR/gatR/sgcR/srlR/ulaR/yciT/ydjF/ygbI	11
33	BP	GO:0080090	regulation of primary metabolic process	7	1.32421e-09	11/11	454/3291	agaR/csqR/deoR/fucR/gatR/sgcR/srlR/ulaR/yciT/ydjF/ygbI	11
33	BP	GO:0060255	regulation of macromolecule metabolic process	7	1.6616e-09	11/11	467/3291	agaR/csqR/deoR/fucR/gatR/sgcR/srlR/ulaR/yciT/ydjF/ygbI	11
33	BP	GO:0019222	regulation of metabolic process	7	2.03362e-09	11/11	479/3291	agaR/csqR/deoR/fucR/gatR/sgcR/srlR/ulaR/yciT/ydjF/ygbI	11
33	BP	GO:0032774	RNA biosynthetic process	7	2.543e-09	11/11	492/3291	agaR/csqR/deoR/fucR/gatR/sgcR/srlR/ulaR/yciT/ydjF/ygbI	11
33	BP	GO:0045892	negative regulation of DNA-templated transcription	8	0.00275153	4/11	145/3291	csqR/deoR/srlR/ulaR	4
33	BP	GO:1902679	negative regulation of RNA biosynthetic process	8	0.00275153	4/11	145/3291	csqR/deoR/srlR/ulaR	4
33	BP	GO:0051253	negative regulation of RNA metabolic process	8	0.00294407	4/11	150/3291	csqR/deoR/srlR/ulaR	4
33	BP	GO:2000143	negative regulation of DNA-templated transcription initiation	37	0.00310294	2/11	16/3291	csqR/deoR	2
33	BP	GO:0045934	negative regulation of nucleobase-containing compound metabolic process	7	0.00335932	4/11	160/3291	csqR/deoR/srlR/ulaR	4
33	BP	GO:0010558	negative regulation of macromolecule biosynthetic process	6	0.0060185	4/11	196/3291	csqR/deoR/srlR/ulaR	4
33	BP	GO:0009890	negative regulation of biosynthetic process	6	0.0060185	4/11	197/3291	csqR/deoR/srlR/ulaR	4
33	BP	GO:0031324	negative regulation of cellular metabolic process	6	0.0060185	4/11	197/3291	csqR/deoR/srlR/ulaR	4
33	BP	GO:0031327	negative regulation of cellular biosynthetic process	6	0.0060185	4/11	197/3291	csqR/deoR/srlR/ulaR	4
33	BP	GO:0010605	negative regulation of macromolecule metabolic process	6	0.00775911	4/11	214/3291	csqR/deoR/srlR/ulaR	4
33	BP	GO:0009892	negative regulation of metabolic process	6	0.00775911	4/11	216/3291	csqR/deoR/srlR/ulaR	4
33	BP	GO:0048523	negative regulation of cellular process	5	0.0104437	4/11	237/3291	csqR/deoR/srlR/ulaR	4
33	BP	GO:0048519	negative regulation of biological process	5	0.0130766	4/11	255/3291	csqR/deoR/srlR/ulaR	4
33	BP	GO:2000142	regulation of DNA-templated transcription initiation	14	0.0142885	2/11	43/3291	csqR/deoR	2
33	BP	GO:0006352	DNA-templated transcription initiation	13	0.0150698	2/11	45/3291	csqR/deoR	2
33	MF	GO:0003700	DNA-binding transcription factor activity	16	6.30229e-13	11/11	204/3235	agaR/csqR/deoR/fucR/gatR/sgcR/srlR/ulaR/yciT/ydjF/ygbI	11
33	MF	GO:0140110	transcription regulator activity	14	9.50263e-13	11/11	225/3235	agaR/csqR/deoR/fucR/gatR/sgcR/srlR/ulaR/yciT/ydjF/ygbI	11
34	BP	GO:0006313	DNA transposition	52	1.12063e-13	9/11	52/3291	insH1/insH11/insH2/insH3/insH4/insH6/insH7/insH8/insH9	9
34	BP	GO:0032196	transposition	41	4.83341e-13	9/11	65/3291	insH1/insH11/insH2/insH3/insH4/insH6/insH7/insH8/insH9	9
34	BP	GO:0006310	DNA recombination	22	1.38369e-10	9/11	124/3291	insH1/insH11/insH2/insH3/insH4/insH6/insH7/insH8/insH9	9
34	BP	GO:0006259	DNA metabolic process	10	9.75021e-08	9/11	263/3291	insH1/insH11/insH2/insH3/insH4/insH6/insH7/insH8/insH9	9
34	BP	GO:0051247	positive regulation of protein metabolic process	43	0.0126626	2/11	14/3291	csrA/rpsA	2
34	BP	GO:0017148	negative regulation of translation	23	0.0368695	2/11	26/3291	csrA/rpsA	2
34	BP	GO:0010628	positive regulation of gene expression	20	0.0419909	2/11	30/3291	csrA/rpsA	2
34	BP	GO:0051248	negative regulation of protein metabolic process	18	0.0443536	2/11	33/3291	csrA/rpsA	2
34	MF	GO:0004803	transposase activity	63	1.82129e-15	9/11	42/3235	insH1/insH11/insH2/insH3/insH4/insH6/insH7/insH8/insH9	9
34	MF	GO:0140097	catalytic activity, acting on DNA	17	1.90928e-10	9/11	153/3235	insH1/insH11/insH2/insH3/insH4/insH6/insH7/insH8/insH9	9
34	MF	GO:0140640	catalytic activity, acting on a nucleic acid	9	4.69664e-08	9/11	294/3235	insH1/insH11/insH2/insH3/insH4/insH6/insH7/insH8/insH9	9
34	MF	GO:0003729	mRNA binding	27	0.00468043	2/11	22/3235	csrA/rpsA	2
35	BP	GO:0009061	anaerobic respiration	43	1.12015e-16	11/12	70/3291	bisC/dmsA/fdnG/fdnH/fdoH/hybA/napA/torA/torZ/ynfF/ynfG	11
35	BP	GO:0045333	cellular respiration	24	4.31001e-14	11/12	124/3291	bisC/dmsA/fdnG/fdnH/fdoH/hybA/napA/torA/torZ/ynfF/ynfG	11
35	BP	GO:0015980	energy derivation by oxidation of organic compounds	21	1.4591e-13	11/12	143/3291	bisC/dmsA/fdnG/fdnH/fdoH/hybA/napA/torA/torZ/ynfF/ynfG	11
35	BP	GO:0006091	generation of precursor metabolites and energy	17	1.5732e-12	11/12	181/3291	bisC/dmsA/fdnG/fdnH/fdoH/hybA/napA/torA/torZ/ynfF/ynfG	11
35	BP	GO:0019645	anaerobic electron transport chain	37	4.27132e-08	6/12	45/3291	dmsA/fdnG/fdnH/fdoH/torA/torZ	6
35	BP	GO:0022904	respiratory electron transport chain	21	9.84809e-07	6/12	77/3291	dmsA/fdnG/fdnH/fdoH/torA/torZ	6
35	BP	GO:0022900	electron transport chain	19	1.76943e-06	6/12	87/3291	dmsA/fdnG/fdnH/fdoH/torA/torZ	6
35	BP	GO:0015944	formate oxidation	43	0.000230253	3/12	19/3291	fdnG/fdnH/fdoH	3
35	BP	GO:0042168	heme metabolic process	39	0.000251788	3/12	21/3291	fdnG/fdnH/fdoH	3
35	BP	GO:0042440	pigment metabolic process	39	0.000251788	3/12	21/3291	fdnG/fdnH/fdoH	3
35	BP	GO:0006778	porphyrin-containing compound metabolic process	34	0.000317343	3/12	24/3291	fdnG/fdnH/fdoH	3
35	BP	GO:0015942	formate metabolic process	34	0.000317343	3/12	24/3291	fdnG/fdnH/fdoH	3
35	BP	GO:0033013	tetrapyrrole metabolic process	28	0.000523422	3/12	29/3291	fdnG/fdnH/fdoH	3
35	CC	GO:1990204	oxidoreductase complex	17	2.05233e-07	7/12	104/2995	fdnG/fdnH/fdoH/napA/torA/ynfF/ynfG	7
35	CC	GO:0042597	periplasmic space	8	1.99927e-06	8/12	245/2995	bisC/dmsA/fdnG/hybA/napA/torA/torZ/ynfF	8
35	CC	GO:0030288	outer membrane-bounded periplasmic space	9	5.73233e-06	7/12	197/2995	bisC/dmsA/fdnG/napA/torA/torZ/ynfF	7
35	CC	GO:0009326	formate dehydrogenase complex	39	6.89487e-05	3/12	19/2995	fdnG/fdnH/fdoH	3
35	CC	GO:1902494	catalytic complex	6	7.19899e-05	7/12	317/2995	fdnG/fdnH/fdoH/napA/torA/ynfF/ynfG	7
35	CC	GO:0030313	cell envelope	5	7.19899e-05	7/12	319/2995	bisC/dmsA/fdnG/napA/torA/torZ/ynfF	7
35	MF	GO:0030151	molybdenum ion binding	144	1.6076e-16	8/12	15/3235	bisC/dmsA/fdnG/napA/torA/torZ/ydeP/ynfF	8
35	MF	GO:0043546	molybdopterin cofactor binding	105	2.54792e-13	7/12	18/3235	bisC/dmsA/fdnG/napA/torA/torZ/ynfF	7
35	MF	GO:0051539	4 iron, 4 sulfur cluster binding	20	9.89764e-11	9/12	120/3235	dmsA/fdnG/fdnH/fdoH/hybA/napA/ydeP/ynfF/ynfG	9
35	MF	GO:0009055	electron transfer activity	24	4.06375e-10	8/12	91/3235	bisC/dmsA/fdnG/fdnH/napA/torA/torZ/ynfF	8
35	MF	GO:0051536	iron-sulfur cluster binding	16	4.06375e-10	9/12	150/3235	dmsA/fdnG/fdnH/fdoH/hybA/napA/ydeP/ynfF/ynfG	9
35	MF	GO:0051540	metal cluster binding	16	4.06375e-10	9/12	151/3235	dmsA/fdnG/fdnH/fdoH/hybA/napA/ydeP/ynfF/ynfG	9
35	MF	GO:0016491	oxidoreductase activity	7	3.2206e-09	11/12	416/3235	bisC/dmsA/fdnG/fdnH/fdoH/hybA/napA/torA/torZ/ydeP/ynfF	11
35	MF	GO:0046914	transition metal ion binding	7	5.89665e-06	8/12	323/3235	bisC/dmsA/fdnG/napA/torA/torZ/ydeP/ynfF	8
35	MF	GO:0016725	oxidoreductase activity, acting on CH or CH2 groups	45	5.14355e-05	3/12	18/3235	fdnG/fdnH/fdoH	3
35	MF	GO:0016661	oxidoreductase activity, acting on other nitrogenous compounds as donors	34	0.000113388	3/12	24/3235	napA/torA/torZ	3
35	MF	GO:0016667	oxidoreductase activity, acting on a sulfur group of donors	21	0.000417208	3/12	38/3235	bisC/dmsA/ynfF	3
35	MF	GO:0016620	oxidoreductase activity, acting on the aldehyde or oxo group of donors, NAD or NADP as acceptor	17	0.00690773	2/12	31/3235	fdnG/ydeP	2
35	MF	GO:0016903	oxidoreductase activity, acting on the aldehyde or oxo group of donors	13	0.0104992	2/12	40/3235	fdnG/ydeP	2
35	MF	GO:0016671	oxidoreductase activity, acting on a sulfur group of donors, disulfide as acceptor	27	0.0391405	1/12	10/3235	bisC	1
36	BP	GO:0009401	phosphoenolpyruvate-dependent sugar phosphotransferase system	46	2.55898e-13	9/11	59/3291	ascF/bglF/crr/glvB/malX/murP/nagE/ptsG/treB	9
36	BP	GO:0098704	carbohydrate import across plasma membrane	43	2.55898e-13	9/11	63/3291	ascF/bglF/crr/glvB/malX/murP/nagE/ptsG/treB	9
36	BP	GO:0034219	carbohydrate transmembrane transport	24	3.25996e-11	9/11	110/3291	ascF/bglF/crr/glvB/malX/murP/nagE/ptsG/treB	9
36	BP	GO:0008643	carbohydrate transport	22	5.93008e-11	9/11	123/3291	ascF/bglF/crr/glvB/malX/murP/nagE/ptsG/treB	9
36	BP	GO:0098739	import across plasma membrane	22	5.93008e-11	9/11	124/3291	ascF/bglF/crr/glvB/malX/murP/nagE/ptsG/treB	9
36	BP	GO:0098657	import into cell	19	1.95753e-10	9/11	144/3291	ascF/bglF/crr/glvB/malX/murP/nagE/ptsG/treB	9
36	BP	GO:0016310	phosphorylation	16	8.08265e-10	9/11	171/3291	ascF/bglF/crr/glvB/malX/murP/nagE/ptsG/treB	9
36	BP	GO:0015766	disaccharide transport	88	5.47002e-09	5/11	17/3291	ascF/bglF/crr/malX/treB	5
36	BP	GO:0015772	oligosaccharide transport	75	1.21266e-08	5/11	20/3291	ascF/bglF/crr/malX/treB	5
36	BP	GO:0006796	phosphate-containing compound metabolic process	6	2.66412e-06	9/11	439/3291	ascF/bglF/crr/glvB/malX/murP/nagE/ptsG/treB	9
36	BP	GO:0006793	phosphorus metabolic process	6	2.95325e-06	9/11	449/3291	ascF/bglF/crr/glvB/malX/murP/nagE/ptsG/treB	9
36	BP	GO:0006109	regulation of carbohydrate metabolic process	54	0.00211408	2/11	11/3291	crr/frsA	2
36	BP	GO:1904659	D-glucose transmembrane transport	54	0.00211408	2/11	11/3291	malX/ptsG	2
36	BP	GO:0008645	hexose transmembrane transport	17	0.0203264	2/11	35/3291	malX/ptsG	2
36	BP	GO:0015749	monosaccharide transmembrane transport	12	0.03655	2/11	49/3291	malX/ptsG	2
36	MF	GO:0008982	protein-N(PI)-phosphohistidine-sugar phosphotransferase activity	67	2.70391e-13	8/11	35/3235	ascF/bglF/glvB/malX/murP/nagE/ptsG/treB	8
36	MF	GO:0090563	protein-phosphocysteine-sugar phosphotransferase activity	76	4.11923e-12	7/11	27/3235	ascF/bglF/malX/murP/nagE/ptsG/treB	7
36	MF	GO:0015144	carbohydrate transmembrane transporter activity	29	1.31218e-10	8/11	82/3235	ascF/bglF/glvB/malX/murP/nagE/ptsG/treB	8
36	MF	GO:0016301	kinase activity	15	9.00264e-10	9/11	176/3235	ascF/bglF/crr/glvB/malX/murP/nagE/ptsG/treB	9
36	MF	GO:0016773	phosphotransferase activity, alcohol group as acceptor	17	5.58822e-09	8/11	138/3235	ascF/bglF/glvB/malX/murP/nagE/ptsG/treB	8
36	MF	GO:0016772	transferase activity, transferring phosphorus-containing groups	9	4.38146e-08	9/11	283/3235	ascF/bglF/crr/glvB/malX/murP/nagE/ptsG/treB	9
36	MF	GO:0022804	active transmembrane transporter activity	8	1.12571e-06	8/11	280/3235	ascF/bglF/glvB/malX/murP/nagE/ptsG/treB	8
36	MF	GO:0015154	disaccharide transmembrane transporter activity	59	0.00122368	2/11	10/3235	malX/treB	2
36	MF	GO:0015157	oligosaccharide transmembrane transporter activity	53	0.00132696	2/11	11/3235	malX/treB	2
36	MF	GO:0015149	hexose transmembrane transporter activity	28	0.00447599	2/11	21/3235	malX/ptsG	2
36	MF	GO:0015145	monosaccharide transmembrane transporter activity	20	0.00759832	2/11	30/3235	malX/ptsG	2
36	MF	GO:0051119	sugar transmembrane transporter activity	20	0.00759832	2/11	30/3235	malX/ptsG	2
37	BP	GO:0006631	fatty acid metabolic process	30	3.99156e-08	7/11	70/3291	accA/accD/caiD/fadB/paaF/paaG/scpB	7
37	BP	GO:0006635	fatty acid beta-oxidation	75	6.36471e-08	5/11	20/3291	caiD/fadB/paaF/paaG/scpB	5
37	BP	GO:0019395	fatty acid oxidation	71	6.36471e-08	5/11	21/3291	caiD/fadB/paaF/paaG/scpB	5
37	BP	GO:0034440	lipid oxidation	71	6.36471e-08	5/11	21/3291	caiD/fadB/paaF/paaG/scpB	5
37	BP	GO:0030258	lipid modification	60	1.32133e-07	5/11	25/3291	caiD/fadB/paaF/paaG/scpB	5
37	BP	GO:0009062	fatty acid catabolic process	53	2.0275e-07	5/11	28/3291	caiD/fadB/paaF/paaG/scpB	5
37	BP	GO:0044242	cellular lipid catabolic process	45	4.16474e-07	5/11	33/3291	caiD/fadB/paaF/paaG/scpB	5
37	BP	GO:0044255	cellular lipid metabolic process	16	5.09404e-07	7/11	134/3291	accA/accD/caiD/fadB/paaF/paaG/scpB	7
37	BP	GO:0016042	lipid catabolic process	39	6.79837e-07	5/11	38/3291	caiD/fadB/paaF/paaG/scpB	5
37	BP	GO:0006629	lipid metabolic process	10	1.01581e-05	7/11	213/3291	accA/accD/caiD/fadB/paaF/paaG/scpB	7
37	BP	GO:0032787	monocarboxylic acid metabolic process	9	1.75754e-05	7/11	234/3291	accA/accD/caiD/fadB/paaF/paaG/scpB	7
37	BP	GO:0072329	monocarboxylic acid catabolic process	15	6.61241e-05	5/11	99/3291	caiD/fadB/paaF/paaG/scpB	5
37	BP	GO:0046395	carboxylic acid catabolic process	8	0.00148419	5/11	191/3291	caiD/fadB/paaF/paaG/scpB	5
37	BP	GO:0016054	organic acid catabolic process	7	0.00169928	5/11	201/3291	caiD/fadB/paaF/paaG/scpB	5
37	BP	GO:0019752	carboxylic acid metabolic process	4	0.00169928	7/11	487/3291	accA/accD/caiD/fadB/paaF/paaG/scpB	7
37	BP	GO:0044248	cellular catabolic process	6	0.00360072	5/11	241/3291	caiD/fadB/paaF/paaG/scpB	5
37	BP	GO:0010124	phenylacetate catabolic process	40	0.00545369	2/11	15/3291	paaF/paaG	2
37	BP	GO:0006637	acyl-CoA metabolic process	35	0.00629723	2/11	17/3291	accA/accD	2
37	BP	GO:0035383	thioester metabolic process	35	0.00629723	2/11	17/3291	accA/accD	2
37	BP	GO:0044282	small molecule catabolic process	5	0.00929332	5/11	311/3291	caiD/fadB/paaF/paaG/scpB	5
37	BP	GO:0006633	fatty acid biosynthetic process	22	0.0137822	2/11	27/3291	accA/accD	2
37	BP	GO:0042178	xenobiotic catabolic process	22	0.0137822	2/11	27/3291	paaF/paaG	2
37	BP	GO:0006805	xenobiotic metabolic process	20	0.0155716	2/11	30/3291	paaF/paaG	2
37	BP	GO:0071466	cellular response to xenobiotic stimulus	20	0.0155716	2/11	30/3291	paaF/paaG	2
37	BP	GO:0006508	proteolysis	8	0.0162265	3/11	107/3291	clpP/sohB/sppA	3
37	BP	GO:0042537	benzene-containing compound metabolic process	19	0.0163297	2/11	32/3291	paaF/paaG	2
37	BP	GO:0043604	amide biosynthetic process	15	0.0255732	2/11	41/3291	accA/accD	2
37	BP	GO:0072330	monocarboxylic acid biosynthetic process	12	0.0334916	2/11	48/3291	accA/accD	2
37	BP	GO:0009410	response to xenobiotic stimulus	11	0.040576	2/11	54/3291	paaF/paaG	2
37	CC	GO:1902494	catalytic complex	6	0.000779716	6/10	317/2995	accA/accD/clpP/fadB/paaF/paaG	6
37	CC	GO:1990234	transferase complex	10	0.00523407	3/10	89/2995	accA/accD/fadB	3
37	MF	GO:0016829	lyase activity	9	0.000466149	6/11	191/3235	caiD/fadB/menB/paaF/paaG/scpB	6
37	MF	GO:0008236	serine-type peptidase activity	28	0.00137374	3/11	31/3235	clpP/sohB/sppA	3
37	MF	GO:0017171	serine hydrolase activity	28	0.00137374	3/11	31/3235	clpP/sohB/sppA	3
37	MF	GO:0004175	endopeptidase activity	20	0.00296293	3/11	44/3235	clpP/sohB/sppA	3
37	MF	GO:0016836	hydro-lyase activity	15	0.00537982	3/11	58/3235	caiD/fadB/paaF	3
37	MF	GO:0004252	serine-type endopeptidase activity	37	0.00676127	2/11	16/3235	clpP/sohB	2
37	MF	GO:0016835	carbon-oxygen lyase activity	11	0.0087915	3/11	77/3235	caiD/fadB/paaF	3
37	MF	GO:0008233	peptidase activity	9	0.0162861	3/11	100/3235	clpP/sohB/sppA	3
37	MF	GO:0016854	racemase and epimerase activity	17	0.0203797	2/11	34/3235	caiD/fadB	2
37	MF	GO:0016853	isomerase activity	7	0.0266647	3/11	129/3235	caiD/fadB/paaG	3
38	BP	GO:0017000	antibiotic biosynthetic process	90	7.72013e-05	3/11	10/3291	entE/entF/ybdZ	3
38	BP	GO:0019290	siderophore biosynthetic process	90	7.72013e-05	3/11	10/3291	entE/entF/ybdZ	3
38	BP	GO:1901336	lactone biosynthetic process	90	7.72013e-05	3/11	10/3291	entE/entF/ybdZ	3
38	BP	GO:0009237	siderophore metabolic process	82	7.72013e-05	3/11	11/3291	entE/entF/ybdZ	3
38	BP	GO:0009712	catechol-containing compound metabolic process	82	7.72013e-05	3/11	11/3291	entE/entF/ybdZ	3
38	BP	GO:0018958	phenol-containing compound metabolic process	75	7.72013e-05	3/11	12/3291	entE/entF/ybdZ	3
38	BP	GO:0016999	antibiotic metabolic process	69	7.72013e-05	3/11	13/3291	entE/entF/ybdZ	3
38	BP	GO:0019184	nonribosomal peptide biosynthetic process	69	7.72013e-05	3/11	13/3291	entE/entF/ybdZ	3
38	BP	GO:0044550	secondary metabolite biosynthetic process	69	7.72013e-05	3/11	13/3291	entE/entF/ybdZ	3
38	BP	GO:0072329	monocarboxylic acid catabolic process	15	7.9349e-05	5/11	99/3291	acs/fadD/fadK/paaK/prpE	5
38	BP	GO:0043043	peptide biosynthetic process	60	0.000100122	3/11	15/3291	entE/entF/ybdZ	3
38	BP	GO:1901334	lactone metabolic process	53	0.000136663	3/11	17/3291	entE/entF/ybdZ	3
38	BP	GO:0019748	secondary metabolic process	45	0.00021033	3/11	20/3291	entE/entF/ybdZ	3
38	BP	GO:0006518	peptide metabolic process	43	0.000227441	3/11	21/3291	entE/entF/ybdZ	3
38	BP	GO:0032787	monocarboxylic acid metabolic process	8	0.000245639	6/11	234/3291	aas/acs/fadD/fadK/paaK/prpE	6
38	BP	GO:0006631	fatty acid metabolic process	17	0.000308056	4/11	70/3291	aas/fadD/fadK/prpE	4
38	BP	GO:0009062	fatty acid catabolic process	32	0.000455484	3/11	28/3291	fadD/fadK/prpE	3
38	BP	GO:0044242	cellular lipid catabolic process	27	0.000709906	3/11	33/3291	fadD/fadK/prpE	3
38	BP	GO:0046395	carboxylic acid catabolic process	8	0.000978868	5/11	191/3291	acs/fadD/fadK/paaK/prpE	5
38	BP	GO:0016042	lipid catabolic process	24	0.000978868	3/11	38/3291	fadD/fadK/prpE	3
38	BP	GO:1901617	organic hydroxy compound biosynthetic process	22	0.00108783	3/11	40/3291	entE/entF/ybdZ	3
38	BP	GO:0016054	organic acid catabolic process	7	0.00111706	5/11	201/3291	acs/fadD/fadK/paaK/prpE	5
38	BP	GO:0044248	cellular catabolic process	6	0.00250485	5/11	241/3291	acs/fadD/fadK/paaK/prpE	5
38	BP	GO:0044255	cellular lipid metabolic process	9	0.00257377	4/11	134/3291	aas/fadD/fadK/prpE	4
38	BP	GO:0006637	acyl-CoA metabolic process	35	0.00460182	2/11	17/3291	acs/fadD	2
38	BP	GO:0035383	thioester metabolic process	35	0.00460182	2/11	17/3291	acs/fadD	2
38	BP	GO:0006635	fatty acid beta-oxidation	30	0.00615708	2/11	20/3291	fadD/fadK	2
38	BP	GO:0019395	fatty acid oxidation	28	0.00619554	2/11	21/3291	fadD/fadK	2
38	BP	GO:0034440	lipid oxidation	28	0.00619554	2/11	21/3291	fadD/fadK	2
38	BP	GO:0044282	small molecule catabolic process	5	0.00619554	5/11	311/3291	acs/fadD/fadK/paaK/prpE	5
38	BP	GO:0019752	carboxylic acid metabolic process	4	0.00696574	6/11	487/3291	aas/acs/fadD/fadK/paaK/prpE	6
38	BP	GO:0030258	lipid modification	24	0.00812815	2/11	25/3291	fadD/fadK	2
38	BP	GO:0006629	lipid metabolic process	6	0.0105772	4/11	213/3291	aas/fadD/fadK/prpE	4
38	BP	GO:1901615	organic hydroxy compound metabolic process	7	0.0193115	3/11	127/3291	entE/entF/ybdZ	3
38	BP	GO:0008654	phospholipid biosynthetic process	10	0.0385533	2/11	58/3291	aas/fadD	2
38	BP	GO:0006644	phospholipid metabolic process	10	0.0438827	2/11	63/3291	aas/fadD	2
38	MF	GO:0016878	acid-thiol ligase activity	204	8.90516e-21	9/11	13/3235	aas/acs/caiC/entE/fadD/fadK/menE/paaK/prpE	9
38	MF	GO:0016877	ligase activity, forming carbon-sulfur bonds	165	7.11219e-20	9/11	16/3235	aas/acs/caiC/entE/fadD/fadK/menE/paaK/prpE	9
38	MF	GO:0016874	ligase activity	28	7.24242e-14	10/11	105/3235	aas/acs/caiC/entE/entF/fadD/fadK/menE/paaK/prpE	10
38	MF	GO:0005524	ATP binding	6	2.74135e-06	9/11	432/3235	aas/acs/entE/entF/fadD/fadK/menE/paaK/prpE	9
38	MF	GO:0032559	adenyl ribonucleotide binding	6	2.74135e-06	9/11	435/3235	aas/acs/entE/entF/fadD/fadK/menE/paaK/prpE	9
38	MF	GO:0035639	purine ribonucleoside triphosphate binding	6	5.23138e-06	9/11	478/3235	aas/acs/entE/entF/fadD/fadK/menE/paaK/prpE	9
38	MF	GO:0032555	purine ribonucleotide binding	5	6.53508e-06	9/11	499/3235	aas/acs/entE/entF/fadD/fadK/menE/paaK/prpE	9
38	MF	GO:0016881	acid-amino acid ligase activity	49	6.96805e-05	3/11	18/3235	caiC/entE/entF	3
38	MF	GO:0016879	ligase activity, forming carbon-nitrogen bonds	21	0.000894082	3/11	43/3235	caiC/entE/entF	3
38	MF	GO:0140657	ATP-dependent activity	7	0.00105271	5/11	218/3235	aas/acs/fadD/fadK/prpE	5
40	BP	GO:0007049	cell cycle	17	0.0386	3/9	65/3291	htpG/parE/rlpA	3
40	BP	GO:0022402	cell cycle process	17	0.0386	3/9	65/3291	htpG/parE/rlpA	3
40	CC	GO:0009279	cell outer membrane	12	0.00576147	3/6	128/2995	hofQ/rlpA/yzcX	3
40	CC	GO:0019867	outer membrane	11	0.00576147	3/6	135/2995	hofQ/rlpA/yzcX	3
40	CC	GO:0030312	external encapsulating structure	11	0.00576147	3/6	138/2995	hofQ/rlpA/yzcX	3
40	CC	GO:0030313	cell envelope	5	0.046837	3/6	319/2995	hofQ/rlpA/yzcX	3
40	MF	GO:0016151	nickel cation binding	42	0.0239392	2/9	17/3235	hybF/hypA	2
40	MF	GO:0140104	molecular carrier activity	33	0.0239392	2/9	22/3235	hybF/hypA	2
41	BP	GO:0001522	pseudouridine synthesis	61	0.0294235	2/9	12/3291	truA/truB	2
41	CC	GO:0043232	intracellular non-membrane-bounded organelle	12	0.0483228	2/4	130/2995	eutK/rpmB	2
41	CC	GO:0043229	intracellular organelle	11	0.0483228	2/4	133/2995	eutK/rpmB	2
41	CC	GO:0043228	non-membrane-bounded organelle	9	0.0483228	2/4	163/2995	eutK/rpmB	2
41	CC	GO:0043226	organelle	9	0.0483228	2/4	166/2995	eutK/rpmB	2
41	CC	GO:0031469	bacterial microcompartment	58	0.0483228	1/4	13/2995	eutK	1
41	MF	GO:0009982	pseudouridine synthase activity	59	0.0135187	2/10	11/3235	truA/truB	2
42	CC	GO:0005667	transcription regulator complex	18	0.02889	2/7	47/2995	nikR/rnlA	2
43	BP	GO:0016310	phosphorylation	17	1.95926e-09	9/10	171/3291	adk/aroK/coaE/cysC/gntK/idnK/phnN/tmk/yggC	9
43	BP	GO:0006793	phosphorus metabolic process	7	6.21173e-08	10/10	449/3291	adk/aroK/coaE/cysC/gntK/idnK/phnN/tmk/yggC/yghR	10
43	BP	GO:0006796	phosphate-containing compound metabolic process	8	6.21173e-08	10/10	439/3291	adk/aroK/coaE/cysC/gntK/idnK/phnN/tmk/yggC/yghR	10
43	BP	GO:1901293	nucleoside phosphate biosynthetic process	14	0.000248593	5/10	116/3291	adk/coaE/phnN/tmk/yghR	5
43	BP	GO:0009132	nucleoside diphosphate metabolic process	37	0.00103576	3/10	27/3291	adk/tmk/yghR	3
43	BP	GO:0009165	nucleotide biosynthetic process	15	0.00134515	4/10	88/3291	adk/phnN/tmk/yghR	4
43	BP	GO:0006753	nucleoside phosphate metabolic process	9	0.00145696	5/10	187/3291	adk/coaE/phnN/tmk/yghR	5
43	BP	GO:0090407	organophosphate biosynthetic process	8	0.00217168	5/10	209/3291	adk/coaE/phnN/tmk/yghR	5
43	BP	GO:0009123	nucleoside monophosphate metabolic process	21	0.0030938	3/10	48/3291	adk/tmk/yghR	3
43	BP	GO:0055086	nucleobase-containing small molecule metabolic process	7	0.0030938	5/10	236/3291	adk/coaE/phnN/tmk/yghR	5
43	BP	GO:0009147	pyrimidine nucleoside triphosphate metabolic process	60	0.00372723	2/10	11/3291	tmk/yghR	2
43	BP	GO:0009117	nucleotide metabolic process	9	0.00377843	4/10	140/3291	adk/phnN/tmk/yghR	4
43	BP	GO:0019521	D-gluconate metabolic process	55	0.00377843	2/10	12/3291	gntK/idnK	2
43	BP	GO:0009265	2'-deoxyribonucleotide biosynthetic process	47	0.0045004	2/10	14/3291	tmk/yghR	2
43	BP	GO:0046385	deoxyribose phosphate biosynthetic process	47	0.0045004	2/10	14/3291	tmk/yghR	2
43	BP	GO:0072522	purine-containing compound biosynthetic process	15	0.00454719	3/10	65/3291	adk/coaE/phnN	3
43	BP	GO:0009263	deoxyribonucleotide biosynthetic process	41	0.00521944	2/10	16/3291	tmk/yghR	2
43	BP	GO:0009394	2'-deoxyribonucleotide metabolic process	39	0.00531992	2/10	17/3291	tmk/yghR	2
43	BP	GO:0019637	organophosphate metabolic process	5	0.00531992	5/10	304/3291	adk/coaE/phnN/tmk/yghR	5
43	BP	GO:0009142	nucleoside triphosphate biosynthetic process	35	0.00599174	2/10	19/3291	tmk/yghR	2
43	BP	GO:0019692	deoxyribose phosphate metabolic process	35	0.00599174	2/10	19/3291	tmk/yghR	2
43	BP	GO:0009262	deoxyribonucleotide metabolic process	31	0.00669665	2/10	21/3291	tmk/yghR	2
43	BP	GO:0046176	aldonic acid catabolic process	31	0.00669665	2/10	21/3291	gntK/idnK	2
43	BP	GO:0015949	nucleobase-containing small molecule interconversion	30	0.00704793	2/10	22/3291	adk/tmk	2
43	BP	GO:0006221	pyrimidine nucleotide biosynthetic process	29	0.00711382	2/10	23/3291	tmk/yghR	2
43	BP	GO:0019520	aldonic acid metabolic process	29	0.00711382	2/10	23/3291	gntK/idnK	2
43	BP	GO:0006220	pyrimidine nucleotide metabolic process	26	0.0080966	2/10	25/3291	tmk/yghR	2
43	BP	GO:1901137	carbohydrate derivative biosynthetic process	6	0.0117042	4/10	232/3291	adk/phnN/tmk/yghR	4
43	BP	GO:0072521	purine-containing compound metabolic process	8	0.0173202	3/10	127/3291	adk/coaE/phnN	3
43	BP	GO:0009141	nucleoside triphosphate metabolic process	17	0.0175942	2/10	39/3291	tmk/yghR	2
43	BP	GO:0072528	pyrimidine-containing compound biosynthetic process	16	0.0196878	2/10	42/3291	tmk/yghR	2
43	BP	GO:0006164	purine nucleotide biosynthetic process	13	0.0267854	2/10	50/3291	adk/phnN	2
43	BP	GO:0046390	ribose phosphate biosynthetic process	13	0.028024	2/10	52/3291	adk/phnN	2
43	BP	GO:0072527	pyrimidine-containing compound metabolic process	10	0.0417746	2/10	65/3291	tmk/yghR	2
43	BP	GO:1901135	carbohydrate derivative metabolic process	4	0.0454375	4/10	362/3291	adk/phnN/tmk/yghR	4
43	BP	GO:0044272	sulfur compound biosynthetic process	9	0.0454375	2/10	70/3291	coaE/cysC	2
43	BP	GO:0019693	ribose phosphate metabolic process	9	0.0478747	2/10	73/3291	adk/phnN	2
43	MF	GO:0016301	kinase activity	17	2.42024e-11	10/11	176/3235	adk/aroK/coaE/cysC/gntK/idnK/phnN/tmk/yggC/yghR	10
43	MF	GO:0005524	ATP binding	7	7.56278e-10	11/11	432/3235	adk/aroK/coaE/cysC/gntK/idnK/phnN/tmk/yggC/yghR/yghS	11
43	MF	GO:0016772	transferase activity, transferring phosphorus-containing groups	10	7.56278e-10	10/11	283/3235	adk/aroK/coaE/cysC/gntK/idnK/phnN/tmk/yggC/yghR	10
43	MF	GO:0032559	adenyl ribonucleotide binding	7	7.56278e-10	11/11	435/3235	adk/aroK/coaE/cysC/gntK/idnK/phnN/tmk/yggC/yghR/yghS	11
43	MF	GO:0035639	purine ribonucleoside triphosphate binding	7	1.72629e-09	11/11	478/3235	adk/aroK/coaE/cysC/gntK/idnK/phnN/tmk/yggC/yghR/yghS	11
43	MF	GO:0032555	purine ribonucleotide binding	6	2.31988e-09	11/11	499/3235	adk/aroK/coaE/cysC/gntK/idnK/phnN/tmk/yggC/yghR/yghS	11
43	MF	GO:0016776	phosphotransferase activity, phosphate group as acceptor	62	5.08098e-07	4/11	19/3235	adk/phnN/tmk/yghR	4
43	MF	GO:0019205	nucleobase-containing compound kinase activity	80	7.73203e-06	3/11	11/3235	adk/tmk/yghR	3
43	MF	GO:0016773	phosphotransferase activity, alcohol group as acceptor	11	7.12992e-05	5/11	138/3235	aroK/coaE/cysC/gntK/idnK	5
44	BP	GO:0010468	regulation of gene expression	6	0.000181872	8/11	431/3291	cspB/cspD/cspE/cspF/cspG/cspH/cspI/rpsL	8
44	BP	GO:0010556	regulation of macromolecule biosynthetic process	6	0.000181872	8/11	433/3291	cspB/cspD/cspE/cspF/cspG/cspH/cspI/rpsL	8
44	BP	GO:0031326	regulation of cellular biosynthetic process	5	0.000181872	8/11	436/3291	cspB/cspD/cspE/cspF/cspG/cspH/cspI/rpsL	8
44	BP	GO:0009889	regulation of biosynthetic process	5	0.000181872	8/11	440/3291	cspB/cspD/cspE/cspF/cspG/cspH/cspI/rpsL	8
44	BP	GO:0031323	regulation of cellular metabolic process	5	0.000181872	8/11	442/3291	cspB/cspD/cspE/cspF/cspG/cspH/cspI/rpsL	8
44	BP	GO:0060255	regulation of macromolecule metabolic process	5	0.000230799	8/11	467/3291	cspB/cspD/cspE/cspF/cspG/cspH/cspI/rpsL	8
44	BP	GO:0019222	regulation of metabolic process	5	0.000240034	8/11	479/3291	cspB/cspD/cspE/cspF/cspG/cspH/cspI/rpsL	8
44	BP	GO:0009409	response to cold	45	0.000307223	3/11	20/3291	cspB/cspG/cspI	3
44	BP	GO:0009266	response to temperature stimulus	10	0.0247454	3/11	90/3291	cspB/cspG/cspI	3
44	BP	GO:0010628	positive regulation of gene expression	20	0.0335927	2/11	30/3291	cspE/rpsL	2
44	CC	GO:0043232	intracellular non-membrane-bounded organelle	7	0.0298413	3/10	130/2995	rplX/rpsL/ybaB	3
44	CC	GO:0043229	intracellular organelle	7	0.0298413	3/10	133/2995	rplX/rpsL/ybaB	3
44	CC	GO:0043228	non-membrane-bounded organelle	6	0.0298413	3/10	163/2995	rplX/rpsL/ybaB	3
44	CC	GO:0044391	ribosomal subunit	10	0.0298413	2/10	58/2995	rplX/rpsL	2
44	CC	GO:0043226	organelle	5	0.0298413	3/10	166/2995	rplX/rpsL/ybaB	3
44	CC	GO:0022626	cytosolic ribosome	10	0.0298413	2/10	59/2995	rplX/rpsL	2
44	CC	GO:0005840	ribosome	10	0.0298413	2/10	62/2995	rplX/rpsL	2
44	CC	GO:1990904	ribonucleoprotein complex	10	0.0298413	2/10	62/2995	rplX/rpsL	2
44	MF	GO:0003697	single-stranded DNA binding	35	0.000904679	3/11	25/3235	cspB/cspD/cspE	3
44	MF	GO:0003723	RNA binding	8	0.00127398	5/11	181/3235	cspB/cspD/cspE/rplX/rpsL	5
45	BP	GO:0016051	carbohydrate biosynthetic process	24	2.28469e-12	10/11	125/3291	glgA/otsA/waaB/waaG/wbbI/wbbK/wcaC/wcaI/wcaK/wcaL	10
45	BP	GO:1903509	liposaccharide metabolic process	33	3.07239e-12	9/11	82/3291	lpxB/waaB/waaG/wbbI/wbbK/wcaC/wcaI/wcaK/wcaL	9
45	BP	GO:0000271	polysaccharide biosynthetic process	26	2.0734e-11	9/11	105/3291	glgA/waaB/waaG/wbbI/wbbK/wcaC/wcaI/wcaK/wcaL	9
45	BP	GO:0005976	polysaccharide metabolic process	23	3.80091e-11	9/11	117/3291	glgA/waaB/waaG/wbbI/wbbK/wcaC/wcaI/wcaK/wcaL	9
45	BP	GO:0009103	lipopolysaccharide biosynthetic process	35	3.80091e-11	8/11	69/3291	waaB/waaG/wbbI/wbbK/wcaC/wcaI/wcaK/wcaL	8
45	BP	GO:0008653	lipopolysaccharide metabolic process	33	4.52279e-11	8/11	72/3291	waaB/waaG/wbbI/wbbK/wcaC/wcaI/wcaK/wcaL	8
45	BP	GO:0008610	lipid biosynthetic process	18	2.391e-10	9/11	150/3291	lpxB/waaB/waaG/wbbI/wbbK/wcaC/wcaI/wcaK/wcaL	9
45	BP	GO:0006629	lipid metabolic process	13	5.09679e-09	9/11	213/3291	lpxB/waaB/waaG/wbbI/wbbK/wcaC/wcaI/wcaK/wcaL	9
45	BP	GO:1901137	carbohydrate derivative biosynthetic process	12	9.80584e-09	9/11	232/3291	lpxB/waaB/waaG/wbbI/wbbK/wcaC/wcaI/wcaK/wcaL	9
45	BP	GO:0005975	carbohydrate metabolic process	8	1.25921e-08	10/11	366/3291	glgA/otsA/waaB/waaG/wbbI/wbbK/wcaC/wcaI/wcaK/wcaL	10
45	BP	GO:0045226	extracellular polysaccharide biosynthetic process	53	4.92094e-08	5/11	28/3291	wbbK/wcaC/wcaI/wcaK/wcaL	5
45	BP	GO:0046379	extracellular polysaccharide metabolic process	53	4.92094e-08	5/11	28/3291	wbbK/wcaC/wcaI/wcaK/wcaL	5
45	BP	GO:0045228	slime layer polysaccharide biosynthetic process	120	4.92094e-08	4/11	10/3291	wcaC/wcaI/wcaK/wcaL	4
45	BP	GO:0045231	slime layer organization	120	4.92094e-08	4/11	10/3291	wcaC/wcaI/wcaK/wcaL	4
45	BP	GO:1901135	carbohydrate derivative metabolic process	7	3.16025e-07	9/11	362/3291	lpxB/waaB/waaG/wbbI/wbbK/wcaC/wcaI/wcaK/wcaL	9
45	BP	GO:0046377	colanic acid metabolic process	54	1.46942e-06	4/11	22/3291	wcaC/wcaI/wcaK/wcaL	4
45	BP	GO:0009242	colanic acid biosynthetic process	47	7.54076e-05	3/11	19/3291	wcaC/wcaI/wcaK	3
45	BP	GO:0009312	oligosaccharide biosynthetic process	33	0.000211852	3/11	27/3291	otsA/waaB/waaG	3
45	BP	GO:0045229	external encapsulating structure organization	12	0.000536078	4/11	98/3291	wcaC/wcaI/wcaK/wcaL	4
45	BP	GO:0009311	oligosaccharide metabolic process	22	0.000628865	3/11	40/3291	otsA/waaB/waaG	3
45	BP	GO:0009244	lipopolysaccharide core region biosynthetic process	25	0.00599937	2/11	24/3291	waaB/waaG	2
45	BP	GO:0046401	lipopolysaccharide core region metabolic process	25	0.00599937	2/11	24/3291	waaB/waaG	2
45	MF	GO:0016757	glycosyltransferase activity	44	3.93403e-16	10/11	67/3235	glgA/lpxB/otsA/waaB/waaG/wbbI/wbbK/wcaC/wcaI/wcaL	10
45	MF	GO:0008194	UDP-glycosyltransferase activity	147	3.84443e-15	7/11	14/3235	glgA/lpxB/otsA/waaB/waaG/wbbI/wcaC	7
45	MF	GO:0016758	hexosyltransferase activity	71	1.26805e-14	8/11	33/3235	glgA/lpxB/otsA/waaB/waaG/wbbI/wcaC/wcaI	8
45	MF	GO:0005543	phospholipid binding	29	0.0419168	1/11	10/3235	lpxB	1
46	BP	GO:0006629	lipid metabolic process	11	2.30454e-05	7/10	213/3291	fabA/fabZ/fadM/tesB/ybgC/yciA/yigI	7
46	BP	GO:0032787	monocarboxylic acid metabolic process	10	2.30454e-05	7/10	234/3291	fabA/fabZ/fadM/paaI/tesB/yciA/yigI	7
46	BP	GO:0006631	fatty acid metabolic process	24	2.30454e-05	5/10	70/3291	fabA/fabZ/fadM/tesB/yciA	5
46	BP	GO:0044255	cellular lipid metabolic process	12	0.000438805	5/10	134/3291	fabA/fabZ/fadM/tesB/yciA	5
46	BP	GO:0006633	fatty acid biosynthetic process	37	0.000837888	3/10	27/3291	fabA/fabZ/yciA	3
46	BP	GO:0009062	fatty acid catabolic process	35	0.000837888	3/10	28/3291	fadM/tesB/yciA	3
46	BP	GO:0044242	cellular lipid catabolic process	30	0.00117814	3/10	33/3291	fadM/tesB/yciA	3
46	BP	GO:0019752	carboxylic acid metabolic process	5	0.00117814	7/10	487/3291	fabA/fabZ/fadM/paaI/tesB/yciA/yigI	7
46	BP	GO:0072329	monocarboxylic acid catabolic process	13	0.00123637	4/10	99/3291	fadM/paaI/tesB/yciA	4
46	BP	GO:0016042	lipid catabolic process	26	0.00127398	3/10	38/3291	fadM/tesB/yciA	3
46	BP	GO:0072330	monocarboxylic acid biosynthetic process	21	0.00233669	3/10	48/3291	fabA/fabZ/yciA	3
46	BP	GO:0006637	acyl-CoA metabolic process	39	0.00670452	2/10	17/3291	tesB/yciA	2
46	BP	GO:0035383	thioester metabolic process	39	0.00670452	2/10	17/3291	tesB/yciA	2
46	BP	GO:0046395	carboxylic acid catabolic process	7	0.00988042	4/10	191/3291	fadM/paaI/tesB/yciA	4
46	BP	GO:0016054	organic acid catabolic process	7	0.0111575	4/10	201/3291	fadM/paaI/tesB/yciA	4
46	BP	GO:0044248	cellular catabolic process	5	0.0204424	4/10	241/3291	fadM/paaI/tesB/yciA	4
46	BP	GO:0008610	lipid biosynthetic process	7	0.0408595	3/10	150/3291	fabA/fabZ/yciA	3
46	BP	GO:0044283	small molecule biosynthetic process	4	0.0424656	4/10	305/3291	fabA/fabZ/menI/yciA	4
46	BP	GO:0044282	small molecule catabolic process	4	0.0431051	4/10	311/3291	fadM/paaI/tesB/yciA	4
46	MF	GO:0016289	acyl-CoA hydrolase activity	235	2.51343e-19	8/10	11/3235	entH/fadM/menI/paaI/tesB/ybgC/yciA/yigI	8
46	MF	GO:0016790	thiolester hydrolase activity	152	1.84544e-17	8/10	17/3235	entH/fadM/menI/paaI/tesB/ybgC/yciA/yigI	8
46	MF	GO:0016788	hydrolase activity, acting on ester bonds	11	7.18001e-08	8/10	228/3235	entH/fadM/menI/paaI/tesB/ybgC/yciA/yigI	8
46	MF	GO:0016836	hydro-lyase activity	11	0.0324088	2/10	58/3235	fabA/fabZ	2
46	MF	GO:0016835	carbon-oxygen lyase activity	8	0.0444748	2/10	77/3235	fabA/fabZ	2
47	BP	GO:0000271	polysaccharide biosynthetic process	21	3.85455e-06	6/9	105/3291	galF/galU/glgC/kdsB/rfbA/rffH	6
47	BP	GO:0005976	polysaccharide metabolic process	19	3.85455e-06	6/9	117/3291	galF/galU/glgC/kdsB/rfbA/rffH	6
47	BP	GO:0016051	carbohydrate biosynthetic process	18	3.85455e-06	6/9	125/3291	galF/galU/glgC/kdsB/rfbA/rffH	6
47	BP	GO:0009225	nucleotide-sugar metabolic process	64	3.85455e-06	4/9	23/3291	galF/galU/kdsB/rfbA	4
47	BP	GO:0009103	lipopolysaccharide biosynthetic process	27	5.70694e-06	5/9	69/3291	galF/galU/kdsB/rfbA/rffH	5
47	BP	GO:0008653	lipopolysaccharide metabolic process	25	5.9025e-06	5/9	72/3291	galF/galU/kdsB/rfbA/rffH	5
47	BP	GO:0008610	lipid biosynthetic process	15	6.0083e-06	6/9	150/3291	galF/galU/ispD/kdsB/rfbA/rffH	6
47	BP	GO:1903509	liposaccharide metabolic process	22	8.54435e-06	5/9	82/3291	galF/galU/kdsB/rfbA/rffH	5
47	BP	GO:0019637	organophosphate metabolic process	8	1.26101e-05	7/9	304/3291	galF/galU/ispD/kdsB/mobA/mocA/rfbA	7
47	BP	GO:0006753	nucleoside phosphate metabolic process	12	1.56324e-05	6/9	187/3291	galF/galU/kdsB/mobA/mocA/rfbA	6
47	BP	GO:0006629	lipid metabolic process	10	3.06833e-05	6/9	213/3291	galF/galU/ispD/kdsB/rfbA/rffH	6
47	BP	GO:0055086	nucleobase-containing small molecule metabolic process	9	5.14123e-05	6/9	236/3291	galF/galU/kdsB/mobA/mocA/rfbA	6
47	BP	GO:0006796	phosphate-containing compound metabolic process	6	0.000107881	7/9	439/3291	galF/galU/ispD/kdsB/mobA/mocA/rfbA	7
47	BP	GO:0006793	phosphorus metabolic process	6	0.000116705	7/9	449/3291	galF/galU/ispD/kdsB/mobA/mocA/rfbA	7
47	BP	GO:0090407	organophosphate biosynthetic process	9	0.000461761	5/9	209/3291	ispD/kdsB/mobA/mocA/rfbA	5
47	BP	GO:1901135	carbohydrate derivative metabolic process	6	0.000461761	6/9	362/3291	galF/galU/ispD/kdsB/rfbA/rffH	6
47	BP	GO:0005975	carbohydrate metabolic process	6	0.000462838	6/9	366/3291	galF/galU/glgC/kdsB/rfbA/rffH	6
47	BP	GO:1901293	nucleoside phosphate biosynthetic process	13	0.000603928	4/9	116/3291	kdsB/mobA/mocA/rfbA	4
47	BP	GO:1901137	carbohydrate derivative biosynthetic process	8	0.000603928	5/9	232/3291	galF/galU/kdsB/rfbA/rffH	5
47	BP	GO:0006777	Mo-molybdopterin cofactor biosynthetic process	52	0.00178472	2/9	14/3291	mobA/mocA	2
47	BP	GO:0019720	Mo-molybdopterin cofactor metabolic process	52	0.00178472	2/9	14/3291	mobA/mocA	2
47	BP	GO:0032324	molybdopterin cofactor biosynthetic process	52	0.00178472	2/9	14/3291	mobA/mocA	2
47	BP	GO:0043545	molybdopterin cofactor metabolic process	52	0.00178472	2/9	14/3291	mobA/mocA	2
47	BP	GO:0009250	glucan biosynthetic process	49	0.00197068	2/9	15/3291	galU/glgC	2
47	BP	GO:0051189	prosthetic group metabolic process	46	0.00215905	2/9	16/3291	mobA/mocA	2
47	BP	GO:0009226	nucleotide-sugar biosynthetic process	43	0.00234947	2/9	17/3291	kdsB/rfbA	2
47	BP	GO:0044042	glucan metabolic process	32	0.0041731	2/9	23/3291	galU/glgC	2
47	BP	GO:0045226	extracellular polysaccharide biosynthetic process	26	0.0057638	2/9	28/3291	rfbA/rffH	2
47	BP	GO:0046379	extracellular polysaccharide metabolic process	26	0.0057638	2/9	28/3291	rfbA/rffH	2
47	BP	GO:0051289	protein homotetramerization	16	0.015509	2/9	47/3291	glgC/rfbA	2
47	BP	GO:0051262	protein tetramerization	15	0.015639	2/9	48/3291	glgC/rfbA	2
47	BP	GO:0051260	protein homooligomerization	12	0.0226236	2/9	59/3291	glgC/rfbA	2
47	BP	GO:0051259	protein complex oligomerization	10	0.036567	2/9	77/3291	glgC/rfbA	2
47	BP	GO:0009165	nucleotide biosynthetic process	8	0.0457103	2/9	88/3291	mobA/mocA	2
47	MF	GO:0016779	nucleotidyltransferase activity	44	1.19348e-14	9/9	73/3235	galF/galU/glgC/ispD/kdsB/mobA/mocA/rfbA/rffH	9
47	MF	GO:0016772	transferase activity, transferring phosphorus-containing groups	11	1.73441e-09	9/9	283/3235	galF/galU/glgC/ispD/kdsB/mobA/mocA/rfbA/rffH	9
47	MF	GO:0000287	magnesium ion binding	14	2.26155e-07	7/9	182/3235	galU/glgC/ispD/kdsB/mobA/mocA/rffH	7
48	BP	GO:0016310	phosphorylation	17	4.45054e-08	8/9	171/3291	argB/lysC/metL/proB/pyrH/thrA/yahI/yqeA	8
48	BP	GO:0170033	L-amino acid metabolic process	15	1.33749e-06	7/9	175/3291	argB/lysC/metL/proB/thrA/yahI/yqeA	7
48	BP	GO:0170039	proteinogenic amino acid metabolic process	15	1.33749e-06	7/9	175/3291	argB/lysC/metL/proB/thrA/yahI/yqeA	7
48	BP	GO:1901605	alpha-amino acid metabolic process	13	2.4698e-06	7/9	199/3291	argB/lysC/metL/proB/thrA/yahI/yqeA	7
48	BP	GO:0006520	amino acid metabolic process	10	9.96358e-06	7/9	251/3291	argB/lysC/metL/proB/thrA/yahI/yqeA	7
48	BP	GO:0006796	phosphate-containing compound metabolic process	7	1.43231e-05	8/9	439/3291	argB/lysC/metL/proB/pyrH/thrA/yahI/yqeA	8
48	BP	GO:0006793	phosphorus metabolic process	7	1.4677e-05	8/9	449/3291	argB/lysC/metL/proB/pyrH/thrA/yahI/yqeA	8
48	BP	GO:0170034	L-amino acid biosynthetic process	17	4.1378e-05	5/9	106/3291	argB/lysC/metL/proB/thrA	5
48	BP	GO:0170038	proteinogenic amino acid biosynthetic process	17	4.1378e-05	5/9	106/3291	argB/lysC/metL/proB/thrA	5
48	BP	GO:0009089	lysine biosynthetic process via diaminopimelate	84	4.1378e-05	3/9	13/3291	lysC/metL/thrA	3
48	BP	GO:0046451	diaminopimelate metabolic process	84	4.1378e-05	3/9	13/3291	lysC/metL/thrA	3
48	BP	GO:0009085	lysine biosynthetic process	73	5.78159e-05	3/9	15/3291	lysC/metL/thrA	3
48	BP	GO:0009064	glutamine family amino acid metabolic process	28	5.78159e-05	4/9	52/3291	argB/proB/yahI/yqeA	4
48	BP	GO:1901607	alpha-amino acid biosynthetic process	15	6.12179e-05	5/9	123/3291	argB/lysC/metL/proB/thrA	5
48	BP	GO:0008652	amino acid biosynthetic process	13	0.000104559	5/9	139/3291	argB/lysC/metL/proB/thrA	5
48	BP	GO:0006553	lysine metabolic process	50	0.000142398	3/9	22/3291	lysC/metL/thrA	3
48	BP	GO:1901568	fatty acid derivative metabolic process	50	0.000142398	3/9	22/3291	lysC/metL/thrA	3
48	BP	GO:0009070	serine family amino acid biosynthetic process	44	0.000200031	3/9	25/3291	lysC/metL/thrA	3
48	BP	GO:0006525	arginine metabolic process	41	0.000233786	3/9	27/3291	argB/yahI/yqeA	3
48	BP	GO:0019752	carboxylic acid metabolic process	5	0.000233786	7/9	487/3291	argB/lysC/metL/proB/thrA/yahI/yqeA	7
48	BP	GO:0016053	organic acid biosynthetic process	9	0.000431863	5/9	201/3291	argB/lysC/metL/proB/thrA	5
48	BP	GO:0046394	carboxylic acid biosynthetic process	9	0.000431863	5/9	201/3291	argB/lysC/metL/proB/thrA	5
48	BP	GO:0009067	aspartate family amino acid biosynthetic process	31	0.000439391	3/9	35/3291	lysC/metL/thrA	3
48	BP	GO:0009069	serine family amino acid metabolic process	27	0.000631286	3/9	40/3291	lysC/metL/thrA	3
48	BP	GO:0006527	arginine catabolic process	66	0.00164659	2/9	11/3291	yahI/yqeA	2
48	BP	GO:0009066	aspartate family amino acid metabolic process	19	0.0018678	3/9	59/3291	lysC/metL/thrA	3
48	BP	GO:0044283	small molecule biosynthetic process	6	0.00257498	5/9	305/3291	argB/lysC/metL/proB/thrA	5
48	BP	GO:0006555	methionine metabolic process	46	0.00307511	2/9	16/3291	metL/thrA	2
48	BP	GO:0009086	methionine biosynthetic process	46	0.00307511	2/9	16/3291	metL/thrA	2
48	BP	GO:0006566	threonine metabolic process	43	0.00325565	2/9	17/3291	metL/thrA	2
48	BP	GO:0009065	glutamine family amino acid catabolic process	43	0.00325565	2/9	17/3291	yahI/yqeA	2
48	BP	GO:0009084	glutamine family amino acid biosynthetic process	32	0.00581739	2/9	23/3291	argB/proB	2
48	BP	GO:0043648	dicarboxylic acid metabolic process	11	0.00652296	3/9	98/3291	lysC/metL/thrA	3
48	BP	GO:0000097	sulfur amino acid biosynthetic process	28	0.00700342	2/9	26/3291	metL/thrA	2
48	BP	GO:0000096	sulfur amino acid metabolic process	22	0.0116108	2/9	34/3291	metL/thrA	2
48	BP	GO:0170035	L-amino acid catabolic process	14	0.0253039	2/9	52/3291	yahI/yqeA	2
48	BP	GO:0170040	proteinogenic amino acid catabolic process	14	0.0253039	2/9	52/3291	yahI/yqeA	2
48	BP	GO:1901606	alpha-amino acid catabolic process	12	0.0357242	2/9	63/3291	yahI/yqeA	2
48	BP	GO:0044272	sulfur compound biosynthetic process	10	0.0426155	2/9	70/3291	metL/thrA	2
48	BP	GO:0009063	amino acid catabolic process	10	0.0462067	2/9	74/3291	yahI/yqeA	2
48	BP	GO:0006629	lipid metabolic process	5	0.0466595	3/9	213/3291	lysC/metL/thrA	3
48	MF	GO:0016774	phosphotransferase activity, carboxyl group as acceptor	157	1.51392e-14	7/9	16/3235	argB/lysC/metL/proB/thrA/yahI/yqeA	7
48	MF	GO:0016301	kinase activity	16	7.63436e-09	8/9	176/3235	argB/lysC/metL/proB/pyrH/thrA/yahI/yqeA	8
48	MF	GO:0016772	transferase activity, transferring phosphorus-containing groups	10	2.34412e-07	8/9	283/3235	argB/lysC/metL/proB/pyrH/thrA/yahI/yqeA	8
48	MF	GO:0005524	ATP binding	5	0.00181228	6/9	432/3235	argB/lysC/metL/proB/pyrH/thrA	6
48	MF	GO:0032559	adenyl ribonucleotide binding	5	0.00181228	6/9	435/3235	argB/lysC/metL/proB/pyrH/thrA	6
48	MF	GO:0070403	NAD+ binding	55	0.00219938	2/9	13/3235	metL/thrA	2
48	MF	GO:0035639	purine ribonucleoside triphosphate binding	5	0.00219938	6/9	478/3235	argB/lysC/metL/proB/pyrH/thrA	6
48	MF	GO:0032555	purine ribonucleotide binding	4	0.00244709	6/9	499/3235	argB/lysC/metL/proB/pyrH/thrA	6
48	MF	GO:0050661	NADP binding	22	0.0104234	2/9	33/3235	metL/thrA	2
48	MF	GO:0051287	NAD binding	13	0.0246638	2/9	54/3235	metL/thrA	2
49	BP	GO:0019752	carboxylic acid metabolic process	5	0.00426556	7/9	487/3291	aceK/dmlA/icd/leuB/maeB/plsX/pta	7
49	BP	GO:0006081	cellular aldehyde metabolic process	18	0.0177023	3/9	61/3291	aceK/icd/pdxA	3
49	BP	GO:0046487	glyoxylate metabolic process	56	0.0177023	2/9	13/3291	aceK/icd	2
49	MF	GO:0051287	NAD binding	33	4.24592e-06	5/9	54/3235	dmlA/icd/leuB/maeB/pdxA	5
49	MF	GO:0016616	oxidoreductase activity, acting on the CH-OH group of donors, NAD or NADP as acceptor	19	3.72566e-05	5/9	95/3235	dmlA/icd/leuB/maeB/pdxA	5
49	MF	GO:0016614	oxidoreductase activity, acting on CH-OH group of donors	16	4.93462e-05	5/9	109/3235	dmlA/icd/leuB/maeB/pdxA	5
49	MF	GO:0016746	acyltransferase activity	17	0.000369082	4/9	86/3235	eutD/maeB/plsX/pta	4
49	MF	GO:0000287	magnesium ion binding	10	0.000369082	5/9	182/3235	aceK/dmlA/icd/leuB/pdxA	5
49	MF	GO:0030145	manganese ion binding	20	0.0017902	3/9	53/3235	aceK/leuB/maeB	3
49	MF	GO:0016747	acyltransferase activity, transferring groups other than amino-acyl groups	15	0.00356533	3/9	73/3235	eutD/plsX/pta	3
49	MF	GO:0046914	transition metal ion binding	6	0.00356533	5/9	323/3235	aceK/leuB/maeB/pdxA/pta	5
49	MF	GO:0016491	oxidoreductase activity	4	0.0101827	5/9	416/3235	dmlA/icd/leuB/maeB/pdxA	5
49	MF	GO:0016407	acetyltransferase activity	21	0.0121648	2/9	34/3235	eutD/pta	2
50	BP	GO:0034220	monoatomic ion transmembrane transport	16	3.81863e-07	7/8	183/3291	nmpC/ompC/ompF/ompN/phoE/yddL/yedS	7
50	BP	GO:0006811	monoatomic ion transport	12	1.04719e-06	7/8	233/3291	nmpC/ompC/ompF/ompN/phoE/yddL/yedS	7
50	BP	GO:0015748	organophosphate ester transport	46	0.00879534	2/8	18/3291	mlaA/ompC	2
50	BP	GO:0061024	membrane organization	19	0.0236004	2/8	43/3291	mlaA/ompC	2
50	BP	GO:0033036	macromolecule localization	8	0.0236004	3/8	155/3291	mlaA/ompC/ompF	3
50	BP	GO:0006869	lipid transport	18	0.0236004	2/8	45/3291	mlaA/ompC	2
50	BP	GO:0010876	lipid localization	18	0.0236004	2/8	45/3291	mlaA/ompC	2
50	CC	GO:0046930	pore complex	118	6.80402e-12	6/8	19/2995	nmpC/ompC/ompF/ompN/phoE/yedS	6
50	CC	GO:0009279	cell outer membrane	23	3.75271e-11	8/8	128/2995	mlaA/nmpC/ompC/ompF/ompN/phoE/yddL/yedS	8
50	CC	GO:0019867	outer membrane	22	3.75271e-11	8/8	135/2995	mlaA/nmpC/ompC/ompF/ompN/phoE/yddL/yedS	8
50	CC	GO:0030312	external encapsulating structure	22	3.75271e-11	8/8	138/2995	mlaA/nmpC/ompC/ompF/ompN/phoE/yddL/yedS	8
50	CC	GO:0030313	cell envelope	9	2.75464e-08	8/8	319/2995	mlaA/nmpC/ompC/ompF/ompN/phoE/yddL/yedS	8
50	CC	GO:0098796	membrane protein complex	7	6.37082e-05	6/8	334/2995	nmpC/ompC/ompF/ompN/phoE/yedS	6
50	CC	GO:0034702	monoatomic ion channel complex	31	0.0406851	1/8	12/2995	ompF	1
50	MF	GO:0015288	porin activity	86	2.32143e-13	7/8	33/3235	nmpC/ompC/ompF/ompN/phoE/yddL/yedS	7
50	MF	GO:0022829	wide pore channel activity	86	2.32143e-13	7/8	33/3235	nmpC/ompC/ompF/ompN/phoE/yddL/yedS	7
50	MF	GO:0015267	channel activity	40	3.57583e-11	7/8	71/3235	nmpC/ompC/ompF/ompN/phoE/yddL/yedS	7
50	MF	GO:0022803	passive transmembrane transporter activity	40	3.57583e-11	7/8	71/3235	nmpC/ompC/ompF/ompN/phoE/yddL/yedS	7
51	BP	GO:0009401	phosphoenolpyruvate-dependent sugar phosphotransferase system	25	0.000479429	4/9	59/3291	agaB/agaV/manX/yadI	4
51	BP	GO:0098704	carbohydrate import across plasma membrane	23	0.000479429	4/9	63/3291	agaB/agaV/manX/yadI	4
51	BP	GO:0016310	phosphorylation	11	0.000848716	5/9	171/3291	agaB/agaV/dhaK/manX/yadI	5
51	BP	GO:0034219	carbohydrate transmembrane transport	13	0.00219197	4/9	110/3291	agaB/agaV/manX/yadI	4
51	BP	GO:0008643	carbohydrate transport	12	0.00233353	4/9	123/3291	agaB/agaV/manX/yadI	4
51	BP	GO:0098739	import across plasma membrane	12	0.00233353	4/9	124/3291	agaB/agaV/manX/yadI	4
51	BP	GO:0046501	protoporphyrinogen IX metabolic process	73	0.00283181	2/9	10/3291	hemD/hemH	2
51	BP	GO:0098657	import into cell	10	0.00312572	4/9	144/3291	agaB/agaV/manX/yadI	4
51	BP	GO:0006783	heme biosynthetic process	56	0.00342132	2/9	13/3291	hemD/hemH	2
51	BP	GO:0046148	pigment biosynthetic process	56	0.00342132	2/9	13/3291	hemD/hemH	2
51	BP	GO:0006779	porphyrin-containing compound biosynthetic process	43	0.00539233	2/9	17/3291	hemD/hemH	2
51	BP	GO:0042168	heme metabolic process	35	0.00700548	2/9	21/3291	hemD/hemH	2
51	BP	GO:0042440	pigment metabolic process	35	0.00700548	2/9	21/3291	hemD/hemH	2
51	BP	GO:0033014	tetrapyrrole biosynthetic process	33	0.00714544	2/9	22/3291	hemD/hemH	2
51	BP	GO:0006778	porphyrin-containing compound metabolic process	30	0.00794563	2/9	24/3291	hemD/hemH	2
51	BP	GO:0033013	tetrapyrrole metabolic process	25	0.01088	2/9	29/3291	hemD/hemH	2
51	BP	GO:0006796	phosphate-containing compound metabolic process	4	0.0129296	5/9	439/3291	agaB/agaV/dhaK/manX/yadI	5
51	BP	GO:0006793	phosphorus metabolic process	4	0.0135206	5/9	449/3291	agaB/agaV/dhaK/manX/yadI	5
51	MF	GO:0016301	kinase activity	10	0.000932633	5/9	176/3235	agaB/agaV/dhaK/manX/yadI	5
51	MF	GO:0008982	protein-N(PI)-phosphohistidine-sugar phosphotransferase activity	31	0.000932633	3/9	35/3235	agaB/agaV/manX	3
51	MF	GO:0016773	phosphotransferase activity, alcohol group as acceptor	10	0.00225408	4/9	138/3235	agaB/agaV/dhaK/manX	4
51	MF	GO:0016772	transferase activity, transferring phosphorus-containing groups	6	0.00232232	5/9	283/3235	agaB/agaV/dhaK/manX/yadI	5
51	MF	GO:0015144	carbohydrate transmembrane transporter activity	13	0.00472517	3/9	82/3235	agaB/agaV/manX	3
52	BP	GO:0006631	fatty acid metabolic process	42	1.62936e-11	8/9	70/3291	acpP/atoB/fabB/fabF/fabH/fadA/fadI/paaJ	8
52	BP	GO:0006629	lipid metabolic process	15	5.60191e-10	9/9	213/3291	acpP/atoB/fabB/fabF/fabH/fadA/fadI/paaJ/yqeF	9
52	BP	GO:0044255	cellular lipid metabolic process	22	1.17764e-09	8/9	134/3291	acpP/atoB/fabB/fabF/fabH/fadA/fadI/paaJ	8
52	BP	GO:0032787	monocarboxylic acid metabolic process	13	8.13906e-08	8/9	234/3291	acpP/atoB/fabB/fabF/fabH/fadA/fadI/paaJ	8
52	BP	GO:0006633	fatty acid biosynthetic process	54	5.64882e-06	4/9	27/3291	acpP/fabB/fabF/fabH	4
52	BP	GO:0009062	fatty acid catabolic process	52	5.64882e-06	4/9	28/3291	atoB/fadA/fadI/paaJ	4
52	BP	GO:0044242	cellular lipid catabolic process	44	9.61755e-06	4/9	33/3291	atoB/fadA/fadI/paaJ	4
52	BP	GO:0019752	carboxylic acid metabolic process	6	1.34112e-05	8/9	487/3291	acpP/atoB/fabB/fabF/fabH/fadA/fadI/paaJ	8
52	BP	GO:0016042	lipid catabolic process	38	1.34112e-05	4/9	38/3291	atoB/fadA/fadI/paaJ	4
52	BP	GO:0072330	monocarboxylic acid biosynthetic process	30	3.14293e-05	4/9	48/3291	acpP/fabB/fabF/fabH	4
52	BP	GO:0006635	fatty acid beta-oxidation	55	9.32342e-05	3/9	20/3291	fadA/fadI/paaJ	3
52	BP	GO:0019395	fatty acid oxidation	52	9.32342e-05	3/9	21/3291	fadA/fadI/paaJ	3
52	BP	GO:0034440	lipid oxidation	52	9.32342e-05	3/9	21/3291	fadA/fadI/paaJ	3
52	BP	GO:0008610	lipid biosynthetic process	12	9.43357e-05	5/9	150/3291	acpP/fabB/fabF/fabH/yqeF	5
52	BP	GO:0030258	lipid modification	44	0.000138969	3/9	25/3291	fadA/fadI/paaJ	3
52	BP	GO:0072329	monocarboxylic acid catabolic process	15	0.000356828	4/9	99/3291	atoB/fadA/fadI/paaJ	4
52	BP	GO:0009410	response to xenobiotic stimulus	20	0.0012706	3/9	54/3291	acpP/fadA/paaJ	3
52	BP	GO:0044283	small molecule biosynthetic process	6	0.00223617	5/9	305/3291	acpP/fabB/fabF/fabH/yqeF	5
52	BP	GO:0010124	phenylacetate catabolic process	49	0.00238106	2/9	15/3291	fadA/paaJ	2
52	BP	GO:0046395	carboxylic acid catabolic process	8	0.00363067	4/9	191/3291	atoB/fadA/fadI/paaJ	4
52	BP	GO:0016053	organic acid biosynthetic process	7	0.00382938	4/9	201/3291	acpP/fabB/fabF/fabH	4
52	BP	GO:0016054	organic acid catabolic process	7	0.00382938	4/9	201/3291	atoB/fadA/fadI/paaJ	4
52	BP	GO:0046394	carboxylic acid biosynthetic process	7	0.00382938	4/9	201/3291	acpP/fabB/fabF/fabH	4
52	BP	GO:1901568	fatty acid derivative metabolic process	33	0.00410596	2/9	22/3291	atoB/yqeF	2
52	BP	GO:0042178	xenobiotic catabolic process	27	0.00594695	2/9	27/3291	fadA/paaJ	2
52	BP	GO:0044248	cellular catabolic process	6	0.00655249	4/9	241/3291	atoB/fadA/fadI/paaJ	4
52	BP	GO:0006805	xenobiotic metabolic process	24	0.00655249	2/9	30/3291	fadA/paaJ	2
52	BP	GO:0071466	cellular response to xenobiotic stimulus	24	0.00655249	2/9	30/3291	fadA/paaJ	2
52	BP	GO:0042537	benzene-containing compound metabolic process	23	0.00719323	2/9	32/3291	fadA/paaJ	2
52	BP	GO:0044282	small molecule catabolic process	5	0.0147703	4/9	311/3291	atoB/fadA/fadI/paaJ	4
52	CC	GO:1990234	transferase complex	8	0.0437514	2/8	89/2995	fadA/fadI	2
52	CC	GO:1990204	oxidoreductase complex	7	0.0437514	2/8	104/2995	fadA/fadI	2
52	MF	GO:0016747	acyltransferase activity, transferring groups other than amino-acyl groups	39	6.44573e-12	8/9	73/3235	atoB/fabB/fabF/fabH/fadA/fadI/paaJ/yqeF	8
52	MF	GO:0016746	acyltransferase activity	33	1.26753e-11	8/9	86/3235	atoB/fabB/fabF/fabH/fadA/fadI/paaJ/yqeF	8
52	MF	GO:0016408	C-acyltransferase activity	180	5.72374e-11	5/9	10/3235	atoB/fadA/fadI/paaJ/yqeF	5
52	MF	GO:0016407	acetyltransferase activity	32	0.000341555	3/9	34/3235	atoB/fadI/yqeF	3
53	BP	GO:0022904	respiratory electron transport chain	33	3.13545e-09	7/9	77/3291	hycE/hycF/hycG/hyfG/nuoB/nuoC/nuoI	7
53	BP	GO:0022900	electron transport chain	29	3.78871e-09	7/9	87/3291	hycE/hycF/hycG/hyfG/nuoB/nuoC/nuoI	7
53	BP	GO:0045333	cellular respiration	21	3.18859e-08	7/9	124/3291	hycE/hycF/hycG/hyfG/nuoB/nuoC/nuoI	7
53	BP	GO:0015980	energy derivation by oxidation of organic compounds	18	5.65355e-08	7/9	143/3291	hycE/hycF/hycG/hyfG/nuoB/nuoC/nuoI	7
53	BP	GO:1902600	proton transmembrane transport	29	5.65355e-08	6/9	75/3291	hycE/hycG/hyfG/hyfI/nuoB/nuoC	6
53	BP	GO:0006091	generation of precursor metabolites and energy	14	2.30419e-07	7/9	181/3291	hycE/hycF/hycG/hyfG/nuoB/nuoC/nuoI	7
53	BP	GO:0006007	glucose catabolic process	86	2.67929e-07	4/9	17/3291	hycE/hycF/hycG/hyfG	4
53	BP	GO:0015944	formate oxidation	77	3.80868e-07	4/9	19/3291	hycE/hycF/hycG/hyfG	4
53	BP	GO:0015942	formate metabolic process	61	9.22475e-07	4/9	24/3291	hycE/hycF/hycG/hyfG	4
53	BP	GO:0098662	inorganic cation transmembrane transport	15	1.67443e-06	6/9	147/3291	hycE/hycG/hyfG/hyfI/nuoB/nuoC	6
53	BP	GO:0098655	monoatomic cation transmembrane transport	15	1.71779e-06	6/9	150/3291	hycE/hycG/hyfG/hyfI/nuoB/nuoC	6
53	BP	GO:0098660	inorganic ion transmembrane transport	13	3.32265e-06	6/9	170/3291	hycE/hycG/hyfG/hyfI/nuoB/nuoC	6
53	BP	GO:0034220	monoatomic ion transmembrane transport	12	4.75224e-06	6/9	183/3291	hycE/hycG/hyfG/hyfI/nuoB/nuoC	6
53	BP	GO:0019320	hexose catabolic process	37	5.00137e-06	4/9	40/3291	hycE/hycF/hycG/hyfG	4
53	BP	GO:0006812	monoatomic cation transport	11	5.30782e-06	6/9	191/3291	hycE/hycG/hyfG/hyfI/nuoB/nuoC	6
53	BP	GO:0019645	anaerobic electron transport chain	33	7.09097e-06	4/9	45/3291	hycE/hycF/hycG/hyfG	4
53	BP	GO:0006006	glucose metabolic process	30	8.68367e-06	4/9	48/3291	hycE/hycF/hycG/hyfG	4
53	BP	GO:0006811	monoatomic ion transport	9	1.42847e-05	6/9	233/3291	hycE/hycG/hyfG/hyfI/nuoB/nuoC	6
53	BP	GO:0046365	monosaccharide catabolic process	23	2.4876e-05	4/9	64/3291	hycE/hycF/hycG/hyfG	4
53	BP	GO:0009061	anaerobic respiration	21	3.38517e-05	4/9	70/3291	hycE/hycF/hycG/hyfG	4
53	BP	GO:0019318	hexose metabolic process	19	4.7174e-05	4/9	77/3291	hycE/hycF/hycG/hyfG	4
53	BP	GO:0005996	monosaccharide metabolic process	13	0.000197885	4/9	112/3291	hycE/hycF/hycG/hyfG	4
53	BP	GO:0016052	carbohydrate catabolic process	10	0.000489676	4/9	143/3291	hycE/hycF/hycG/hyfG	4
53	BP	GO:0009060	aerobic respiration	19	0.000550237	3/9	59/3291	hycF/nuoB/nuoI	3
53	BP	GO:0032787	monocarboxylic acid metabolic process	6	0.00292709	4/9	234/3291	hycE/hycF/hycG/hyfG	4
53	BP	GO:0044282	small molecule catabolic process	5	0.00800486	4/9	311/3291	hycE/hycF/hycG/hyfG	4
53	BP	GO:0005975	carbohydrate metabolic process	4	0.0138031	4/9	366/3291	hycE/hycF/hycG/hyfG	4
53	BP	GO:0019752	carboxylic acid metabolic process	3	0.0346142	4/9	487/3291	hycE/hycF/hycG/hyfG	4
53	BP	GO:0030091	protein repair	30	0.0346142	1/9	12/3291	ytfE	1
53	CC	GO:1990204	oxidoreductase complex	25	3.87702e-09	7/8	104/2995	hycE/hycF/hycG/hyfG/nuoB/nuoC/nuoI	7
53	CC	GO:0009326	formate dehydrogenase complex	79	3.98989e-07	4/8	19/2995	hycE/hycF/hycG/hyfG	4
53	CC	GO:1902494	catalytic complex	8	3.39902e-06	7/8	317/2995	hycE/hycF/hycG/hyfG/nuoB/nuoC/nuoI	7
53	CC	GO:0045271	respiratory chain complex I	86	8.83973e-06	3/8	13/2995	nuoB/nuoC/nuoI	3
53	CC	GO:0030964	NADH dehydrogenase complex	80	8.98915e-06	3/8	14/2995	nuoB/nuoC/nuoI	3
53	CC	GO:0098803	respiratory chain complex	32	0.000131179	3/8	35/2995	nuoB/nuoC/nuoI	3
53	CC	GO:1902495	transmembrane transporter complex	4	0.0415357	3/8	285/2995	nuoB/nuoC/nuoI	3
53	CC	GO:0044569	[Ni-Fe] hydrogenase complex	29	0.0415357	1/8	13/2995	hyfG	1
53	CC	GO:1990351	transporter complex	4	0.0415357	3/8	298/2995	nuoB/nuoC/nuoI	3
53	MF	GO:0016651	oxidoreductase activity, acting on NAD(P)H	63	1.96983e-13	8/9	46/3235	hycE/hycF/hycG/hyfG/hyfI/nuoB/nuoC/nuoI	8
53	MF	GO:0048038	quinone binding	101	2.93069e-13	7/9	25/3235	hycE/hycG/hyfG/hyfI/nuoB/nuoC/nuoI	7
53	MF	GO:0016655	oxidoreductase activity, acting on NAD(P)H, quinone or similar compound as acceptor	81	1.06529e-12	7/9	31/3235	hycE/hycG/hyfG/hyfI/nuoB/nuoC/nuoI	7
53	MF	GO:0008137	NADH dehydrogenase (ubiquinone) activity	108	1.26997e-11	6/9	20/3235	hycE/hycG/hyfG/hyfI/nuoB/nuoC	6
53	MF	GO:0015453	oxidoreduction-driven active transmembrane transporter activity	77	9.81207e-11	6/9	28/3235	hycE/hycG/hyfG/hyfI/nuoB/nuoC	6
53	MF	GO:0051539	4 iron, 4 sulfur cluster binding	21	1.14718e-08	7/9	120/3235	hycE/hycF/hycG/hyfG/hyfI/nuoB/nuoI	7
53	MF	GO:0016491	oxidoreductase activity	8	3.1828e-08	9/9	416/3235	hycE/hycF/hycG/hyfG/hyfI/nuoB/nuoC/nuoI/ytfE	9
53	MF	GO:0051536	iron-sulfur cluster binding	17	3.89653e-08	7/9	150/3235	hycE/hycF/hycG/hyfG/hyfI/nuoB/nuoI	7
53	MF	GO:0051540	metal cluster binding	17	3.89653e-08	7/9	151/3235	hycE/hycF/hycG/hyfG/hyfI/nuoB/nuoI	7
53	MF	GO:0015078	proton transmembrane transporter activity	25	5.84253e-08	6/9	86/3235	hycE/hycG/hyfG/hyfI/nuoB/nuoC	6
53	MF	GO:0009055	electron transfer activity	24	7.49967e-08	6/9	91/3235	hycE/hycG/hyfG/hyfI/nuoB/nuoC	6
53	MF	GO:0015399	primary active transmembrane transporter activity	20	2.00773e-07	6/9	110/3235	hycE/hycG/hyfG/hyfI/nuoB/nuoC	6
53	MF	GO:0022853	active monoatomic ion transmembrane transporter activity	20	2.00773e-07	6/9	110/3235	hycE/hycG/hyfG/hyfI/nuoB/nuoC	6
53	MF	GO:0003954	NADH dehydrogenase activity	63	4.27219e-07	4/9	23/3235	hycF/nuoB/nuoC/nuoI	4
53	MF	GO:0022890	inorganic cation transmembrane transporter activity	16	5.2238e-07	6/9	132/3235	hycE/hycG/hyfG/hyfI/nuoB/nuoC	6
53	MF	GO:0008324	monoatomic cation transmembrane transporter activity	15	7.58993e-07	6/9	142/3235	hycE/hycG/hyfG/hyfI/nuoB/nuoC	6
53	MF	GO:0015318	inorganic molecular entity transmembrane transporter activity	14	1.3525e-06	6/9	158/3235	hycE/hycG/hyfG/hyfI/nuoB/nuoC	6
53	MF	GO:0015075	monoatomic ion transmembrane transporter activity	13	1.37689e-06	6/9	160/3235	hycE/hycG/hyfG/hyfI/nuoB/nuoC	6
53	MF	GO:0050136	NADH:ubiquinone reductase (non-electrogenic) activity	98	3.19917e-06	3/9	11/3235	nuoB/nuoC/nuoI	3
53	MF	GO:0022804	active transmembrane transporter activity	8	3.35151e-05	6/9	280/3235	hycE/hycG/hyfG/hyfI/nuoB/nuoC	6
53	MF	GO:0051287	NAD binding	20	0.000409707	3/9	54/3235	hycE/hyfG/nuoC	3
53	MF	GO:0046914	transition metal ion binding	6	0.000982186	5/9	323/3235	hycE/hyfG/nuoB/nuoI/ytfE	5
53	MF	GO:0016151	nickel cation binding	42	0.000995534	2/9	17/3235	hycE/hyfG	2
53	MF	GO:0005506	iron ion binding	14	0.00102359	3/9	77/3235	nuoB/nuoI/ytfE	3
54	BP	GO:0032259	methylation	52	2.17463e-13	8/8	63/3291	rlmB/rlmH/rsmE/trmD/trmH/trmJ/trmL/yfiF	8
54	BP	GO:0001510	RNA methylation	74	1.406e-12	7/8	39/3291	rlmB/rlmH/rsmE/trmD/trmH/trmJ/trmL	7
54	BP	GO:0043414	macromolecule methylation	67	1.96167e-12	7/8	43/3291	rlmB/rlmH/rsmE/trmD/trmH/trmJ/trmL	7
54	BP	GO:0006396	RNA processing	27	1.17952e-11	8/8	120/3291	rlmB/rlmH/rsmE/trmD/trmH/trmJ/trmL/yfiF	8
54	BP	GO:0009451	RNA modification	31	3.68741e-10	7/8	94/3291	rlmB/rlmH/rsmE/trmD/trmH/trmJ/trmL	7
54	BP	GO:0043412	macromolecule modification	16	3.84047e-08	7/8	185/3291	rlmB/rlmH/rsmE/trmD/trmH/trmJ/trmL	7
54	BP	GO:0030488	tRNA methylation	97	9.152e-08	4/8	17/3291	trmD/trmH/trmJ/trmL	4
54	BP	GO:0032774	RNA biosynthetic process	7	5.64439e-07	8/8	492/3291	rlmB/rlmH/rsmE/trmD/trmH/trmJ/trmL/yfiF	8
54	BP	GO:0006400	tRNA modification	27	1.49484e-05	4/8	61/3291	trmD/trmH/trmJ/trmL	4
54	BP	GO:0008033	tRNA processing	22	2.821e-05	4/8	74/3291	trmD/trmH/trmJ/trmL	4
54	BP	GO:0031167	rRNA methylation	54	2.821e-05	3/8	23/3291	rlmB/rlmH/rsmE	3
54	BP	GO:0000154	rRNA modification	39	7.16803e-05	3/8	32/3291	rlmB/rlmH/rsmE	3
54	BP	GO:0006399	tRNA metabolic process	16	7.78244e-05	4/8	101/3291	trmD/trmH/trmJ/trmL	4
54	BP	GO:0006364	rRNA processing	27	0.00017317	3/8	45/3291	rlmB/rlmH/rsmE	3
54	BP	GO:0016072	rRNA metabolic process	26	0.000184266	3/8	47/3291	rlmB/rlmH/rsmE	3
54	BP	GO:0070475	rRNA base methylation	43	0.00102874	2/8	19/3291	rlmH/rsmE	2
54	BP	GO:0042254	ribosome biogenesis	12	0.00152593	3/8	101/3291	rlmB/rlmH/rsmE	3
54	BP	GO:0022613	ribonucleoprotein complex biogenesis	12	0.00152593	3/8	102/3291	rlmB/rlmH/rsmE	3
54	MF	GO:0008173	RNA methyltransferase activity	95	1.16968e-15	8/8	34/3235	rlmB/rlmH/rsmE/trmD/trmH/trmJ/trmL/yfiF	8
54	MF	GO:0008168	methyltransferase activity	52	1.0891e-13	8/8	62/3235	rlmB/rlmH/rsmE/trmD/trmH/trmJ/trmL/yfiF	8
54	MF	GO:0016741	transferase activity, transferring one-carbon groups	41	5.03507e-13	8/8	78/3235	rlmB/rlmH/rsmE/trmD/trmH/trmJ/trmL/yfiF	8
54	MF	GO:0140098	catalytic activity, acting on RNA	22	8.46715e-11	8/8	150/3235	rlmB/rlmH/rsmE/trmD/trmH/trmJ/trmL/yfiF	8
54	MF	GO:0008757	S-adenosylmethionine-dependent methyltransferase activity	49	1.04227e-09	6/8	50/3235	rlmB/rlmH/rsmE/trmD/trmH/trmL	6
54	MF	GO:0140640	catalytic activity, acting on a nucleic acid	11	1.3503e-08	8/8	294/3235	rlmB/rlmH/rsmE/trmD/trmH/trmJ/trmL/yfiF	8
54	MF	GO:0008175	tRNA methyltransferase activity	147	1.36701e-08	4/8	11/3235	trmD/trmH/trmJ/trmL	4
54	MF	GO:0140101	catalytic activity, acting on a tRNA	24	2.62717e-05	4/8	67/3235	trmD/trmH/trmJ/trmL	4
54	MF	GO:0008649	rRNA methyltransferase activity	53	3.26581e-05	3/8	23/3235	rlmB/rlmH/rsmE	3
54	MF	GO:0140102	catalytic activity, acting on a rRNA	53	3.26581e-05	3/8	23/3235	rlmB/rlmH/rsmE	3
54	MF	GO:0003723	RNA binding	11	4.37764e-05	5/8	181/3235	rlmB/trmH/trmJ/trmL/yfiF	5
54	MF	GO:0042803	protein homodimerization activity	7	0.000495886	5/8	304/3235	rlmH/rsmE/trmD/trmJ/trmL	5
54	MF	GO:0046983	protein dimerization activity	6	0.000593425	5/8	321/3235	rlmH/rsmE/trmD/trmJ/trmL	5
55	BP	GO:0015698	inorganic anion transport	33	9.51563e-05	4/9	45/3291	cysP/modA/pstS/sbp	4
55	BP	GO:0015846	polyamine transport	61	0.000147077	3/9	18/3291	potD/potF/ydcS	3
55	BP	GO:0098661	inorganic anion transmembrane transport	41	0.000347153	3/9	27/3291	cysP/pstS/sbp	3
55	BP	GO:0015847	putrescine transport	49	0.00445546	2/9	15/3291	potD/potF	2
55	BP	GO:0072348	sulfur compound transport	17	0.0281272	2/9	42/3291	cysP/sbp	2
55	BP	GO:0098660	inorganic ion transmembrane transport	6	0.0391368	3/9	170/3291	cysP/pstS/sbp	3
55	CC	GO:0030288	outer membrane-bounded periplasmic space	15	1.93785e-10	9/9	197/2995	cysP/modA/potD/potF/pstS/sbp/ugpB/ydcS/ynjB	9
55	CC	GO:0042597	periplasmic space	12	7.15406e-10	9/9	245/2995	cysP/modA/potD/potF/pstS/sbp/ugpB/ydcS/ynjB	9
55	CC	GO:0030313	cell envelope	9	4.2261e-09	9/9	319/2995	cysP/modA/potD/potF/pstS/sbp/ugpB/ydcS/ynjB	9
55	CC	GO:0043190	ATP-binding cassette (ABC) transporter complex	14	4.2261e-09	8/9	188/2995	cysP/modA/potF/pstS/sbp/ugpB/ydcS/ynjB	8
55	CC	GO:0098533	ATPase dependent transmembrane transport complex	14	4.2261e-09	8/9	192/2995	cysP/modA/potF/pstS/sbp/ugpB/ydcS/ynjB	8
55	CC	GO:0098797	plasma membrane protein complex	13	8.14531e-09	8/9	213/2995	cysP/modA/potF/pstS/sbp/ugpB/ydcS/ynjB	8
55	CC	GO:1902495	transmembrane transporter complex	9	7.25077e-08	8/9	285/2995	cysP/modA/potF/pstS/sbp/ugpB/ydcS/ynjB	8
55	CC	GO:1990351	transporter complex	9	9.06614e-08	8/9	298/2995	cysP/modA/potF/pstS/sbp/ugpB/ydcS/ynjB	8
55	CC	GO:0098796	membrane protein complex	8	2.00382e-07	8/9	334/2995	cysP/modA/potF/pstS/sbp/ugpB/ydcS/ynjB	8
55	CC	GO:0055052	ATP-binding cassette (ABC) transporter complex, substrate-binding subunit-containing	11	2.95764e-05	5/9	148/2995	modA/potF/pstS/ydcS/ynjB	5
55	MF	GO:1901681	sulfur compound binding	25	0.0283658	2/7	37/3235	cysP/sbp	2
56	MF	GO:0016791	phosphatase activity	50	2.22483e-13	8/8	65/3235	gph/hxpA/kdsC/serB/yieH/yihX/yjjG/yrfG	8
56	MF	GO:0042578	phosphoric ester hydrolase activity	35	2.05145e-12	8/8	92/3235	gph/hxpA/kdsC/serB/yieH/yihX/yjjG/yrfG	8
56	MF	GO:0016788	hydrolase activity, acting on ester bonds	14	2.35039e-09	8/8	228/3235	gph/hxpA/kdsC/serB/yieH/yihX/yjjG/yrfG	8
56	MF	GO:0030145	manganese ion binding	38	1.70932e-07	5/8	53/3235	hxpA/yieH/yihX/yjjG/yrfG	5
56	MF	GO:0000287	magnesium ion binding	13	1.93922e-06	6/8	182/3235	gph/hxpA/serB/yieH/yihX/yrfG	6
[truncated: 7,558 more rows]

## Sheet: E. top GO_BP terms, N>=5
cluster	GO type	GO term	GO term description	FE	p.adjust
5	BP	GO:0007155	cell adhesion	38	1.06e-49
8	BP	GO:0006355	regulation of DNA-templated transcription	9	2.82e-41
6	BP	GO:0000160	phosphorelay signal transduction system	28	7.24e-34
470	BP	GO:0015074	DNA integration	100	1.7e-31
7	BP	GO:0071705	nitrogen compound transport	9	1.06e-27
469	BP	GO:0006865	amino acid transport	34	1.67e-25
3	BP	GO:1901605	alpha-amino acid metabolic process	9	5.7e-24
32	BP	GO:0006418	tRNA aminoacylation for protein translation	120	3.01e-20
1	BP	GO:0005975	carbohydrate metabolic process	4	2.53e-17
470	BP	GO:0006259	DNA metabolic process		4.17e-17
35	BP	GO:0009061	anaerobic respiration	43	1.12e-16
28	BP	GO:0016310	phosphorylation	19	1.63e-15
87	BP	GO:0040013	negative regulation of locomotion	235	2.11e-14
65	BP	GO:0015833	peptide transport	72	4.32e-14
54	BP	GO:0032259	methylation	52	2.17e-13
36	BP	GO:0009401	phosphoenolpyruvate-dependent sugar phosphotransferase system	46	2.56e-13
474	BP	GO:0006313	DNA transposition	63	6.49e-13
45	BP	GO:0016051	carbohydrate biosynthetic process	24	2.28e-12
22	BP	GO:0042908	xenobiotic transport	52	5.83e-12
16	BP	GO:0045454	cell redox homeostasis	97	7.55e-12
71	BP	GO:0006457	protein folding	59	1.46e-11
52	BP	GO:0006631	fatty acid metabolic process	42	1.63e-11
476	BP	GO:0019323	pentose catabolic process	219	2.06e-11
115	BP	GO:0009297	pilus assembly	165	2.18e-11
17	BP	GO:0009889	regulation of biosynthetic process	7	3.3e-11
60	BP	GO:0015807	L-amino acid transport	54	5.02e-11
13	BP	GO:0045892	negative regulation of DNA-templated transcription	17	5.55e-11
76	BP	GO:0015891	siderophore transport	229	8.13e-11
62	BP	GO:0098704	carbohydrate import across plasma membrane	46	1.45459e-10
2	BP	GO:0042886	amide transport	9	1.84459e-10
33	BP	GO:0051252	regulation of RNA metabolic process	9	3.84424e-10
471	BP	GO:0006313	DNA transposition	54	4.80947e-10
63	BP	GO:0098657	import into cell	23	1.24369e-09
53	BP	GO:0022904	respiratory electron transport chain	33	3.14e-09
77	BP	GO:0019645	anaerobic electron transport chain	73	4.57e-09
29	BP	GO:1901607	alpha-amino acid biosynthetic process	21	5.01398e-09
61	BP	GO:0042451	purine nucleoside biosynthetic process	188	1.7e-08
117	BP	GO:1902201	negative regulation of bacterial-type flagellum-dependent cell motility	188	2.18321e-08
67	BP	GO:0009156	ribonucleoside monophosphate biosynthetic process	76	3.44e-08
27	BP	GO:1901135	carbohydrate derivative metabolic process	8	4.5e-08
43	BP	GO:0006793	phosphorus metabolic process	7	6.21173e-08
37	BP	GO:0034440	lipid oxidation	71	6.36471e-08
81	BP	GO:0019646	aerobic electron transport chain	157	6.74e-08
85	BP	GO:0035556	intracellular signal transduction	43	1.17045e-07
92	BP	GO:0006508	proteolysis	31	1.66e-07
112	BP	GO:0009636	response to toxic substance	39	1.97324e-07
123	BP	GO:0006310	DNA recombination	27	2.11e-07
104	BP	GO:0006119	oxidative phosphorylation	120	2.69e-07
10	BP	GO:2001141	regulation of RNA biosynthetic process	5	3.30099e-07
95	BP	GO:0009116	nucleoside metabolic process	100	3.75e-07
50	BP	GO:0034220	monoatomic ion transmembrane transport	16	3.82e-07
118	BP	GO:0018106	peptidyl-histidine phosphorylation	94	4.8e-07
119	BP	GO:0008360	regulation of cell shape	61	6.14e-07
14	BP	GO:0042402	cellular biogenic amine catabolic process	35	6.56e-07
48	BP	GO:0170033	L-amino acid metabolic process	15	1.33749e-06
31	BP	GO:0006813	potassium ion transport	53	2.27e-06
74	BP	GO:0044409	symbiont entry into host	127	3.44577e-06
47	BP	GO:0000271	polysaccharide biosynthetic process	21	3.85e-06
12	BP	GO:1901293	nucleoside phosphate biosynthetic process	12	4.17e-06
75	BP	GO:0010468	regulation of gene expression	8	4.31095e-06
477	BP	GO:0006094	gluconeogenesis	176	4.89e-06
23	BP	GO:0006573	valine metabolic process	78	5.73e-06
21	BP	GO:1903509	liposaccharide metabolic process	22	6.15e-06
109	BP	GO:0006091	generation of precursor metabolites and energy	18	6.68e-06
100	BP	GO:0006261	DNA-templated DNA replication	54	9.45e-06
59	BP	GO:0046835	carbohydrate phosphorylation	72	1.05e-05
89	BP	GO:0006635	fatty acid beta-oxidation	99	1.63e-05
94	BP	GO:0019395	fatty acid oxidation	118	1.72582e-05
475	BP	GO:0015718	monocarboxylic acid transport	50	1.84e-05
69	BP	GO:0019219	regulation of nucleobase-containing compound metabolic process	9	2.21341e-05
26	BP	GO:0032196	transposition	25	2.25416e-05
46	BP	GO:0006629	lipid metabolic process	11	2.3e-05
98	BP	GO:0045226	extracellular polysaccharide biosynthetic process	71	3.0922e-05
73	BP	GO:0019321	pentose metabolic process	78	4.38552e-05
68	BP	GO:0006586	indolalkylamine metabolic process	118	4.56e-05
38	BP	GO:0019290	siderophore biosynthetic process	90	7.72013e-05
55	BP	GO:0015698	inorganic anion transport	33	9.52e-05
93	BP	GO:0040008	regulation of growth	68	0.000142966
122	BP	GO:0071973	bacterial-type flagellum-dependent cell motility	44	0.000159278
90	BP	GO:0007154	cell communication	22	0.000172335
44	BP	GO:0031326	regulation of cellular biosynthetic process	5	0.000181872
4	BP	GO:0009225	nucleotide-sugar metabolic process	24	0.000235987
79	BP	GO:0017000	antibiotic biosynthetic process	219	0.000345019
105	BP	GO:0006099	tricarboxylic acid cycle	71	0.00044746
30	BP	GO:0098869	cellular oxidant detoxification	59	0.000481797
124	BP	GO:0045228	slime layer polysaccharide biosynthetic process	165	0.000695967
70	BP	GO:0005976	polysaccharide metabolic process	19	0.000701711
116	BP	GO:0009112	nucleobase metabolic process	49	0.000823264
18	BP	GO:0051603	proteolysis involved in protein catabolic process	58	0.000927947
107	BP	GO:0051246	regulation of protein metabolic process	42	0.000983405
83	BP	GO:0022900	electron transport chain	28	0.00129622
66	BP	GO:0006879	intracellular iron ion homeostasis	39	0.00142518
101	BP	GO:0071470	cellular response to osmotic stress	137	0.00152511
51	BP	GO:0008643	carbohydrate transport	12	0.00233353
57	BP	GO:0098662	inorganic cation transmembrane transport	13	0.00247562
99	BP	GO:0042559	pteridine-containing compound biosynthetic process	137	0.00269776
9	BP	GO:0019752	carboxylic acid metabolic process	3	0.00273702
25	BP	GO:0051049	regulation of transport	94	0.00278777
111	BP	GO:0045935	positive regulation of nucleobase-containing compound metabolic process	23	0.00348846
473	BP	GO:0002098	tRNA wobble uridine modification	87	0.00374537
103	BP	GO:0009064	glutamine family amino acid metabolic process	38	0.00411409
64	BP	GO:0006767	water-soluble vitamin metabolic process	21	0.00620755
58	BP	GO:0046655	folic acid metabolic process	69	0.00691802
72	BP	GO:0015976	carbon utilization	100	0.00801796
15	BP	GO:0045454	cell redox homeostasis	34	0.0111743
472	BP	GO:0019637	organophosphate metabolic process	8	0.0120375
121	BP	GO:0006206	pyrimidine nucleobase metabolic process	42	0.0123769
34	BP	GO:0051247	positive regulation of protein metabolic process	43	0.0126626
102	BP	GO:0006886	intracellular protein transport	329	0.0161653
49	BP	GO:0006081	cellular aldehyde metabolic process	18	0.0177023
82	BP	GO:0006414	translational elongation	55	0.0249648
41	BP	GO:0001522	pseudouridine synthesis	61	0.0294235
106	BP	GO:0006743	ubiquinone metabolic process	82	0.0302982
88	BP	GO:0006212	uracil catabolic process	110	0.0369115
20	BP	GO:0043163	cell envelope organization	34	0.0383938
40	BP	GO:0007049	cell cycle	17	0.0386
78	BP	GO:0070727	cellular macromolecule localization	22	0.0488222

## Sheet: F. Edge tallies in Figure 2
cluster	edges	predictions in databases (red edges)	novel predictions (gray edges)
A	399	282	117
B	298	215	83
C	78	31	47
D	59	43	16
E	64	36	28
F	75	57	18
G	41	32	9
H	22	21	1
I	86	25	61
J	78	31	47
K	29	8	21
L	25	23	2
